# Supplementary material for: Immune cell topography of head and neck cancer
Source: J Immunother Cancer. 2024 Jul 24;12(7):e009550. doi: 10.1136/jitc-2024-009550 (PMC11284952; doi:10.1136/jitc-2024-009550)
Supplement: online supplemental table 1 [file jitc-12-7-s003.xlsx]

## Sheet: Sheet1
Olink Target 96 Immuno-Oncology
ADA
ADGRG1
ANGPT1
ANGPT2
ARG1
CAIX
CASP-8
CCL13/MCP-4
CCL17
CCL19
CCL2/MCP-1
CCL20
CCL23
CCL3
CCL4
CCL7/MCP-3
CCL8/MCP-2
CD244
CD27
CD28
CD4
CD40
CD40-L
CD5
CD70
CD83
CD8A
CRTAM
CSF-1
CX3CL1
CXCL1
CXCL10
CXCL11
CXCL12
CXCL13
CXCL5
CXCL9
DCN
EGF
FASLG
FGF2
Gal-1
Gal-9
GZMA
GZMB
GZMH
HGF
HO-1
ICOSLG
IFN-gamma
IL-1 alpha
IL10
IL12
IL12RB1
IL13
IL15
IL18
IL2
IL33
IL4
IL5
IL6
IL7
IL8
KIR3DL1
KLRD1
LAG3
LAMP3
LAP TGF-beta-1
MIC-A/B
MMP12
MMP7
MUC-16
NCR1
NOS3
PDCD1
PDGF subunit B
PD-L1
PD-L2
PGF
PTN
TIE2
TNF
TNFRSF12A
TNFRSF21
TNFRSF4
TNFRSF9
TNFSF14
TRAIL
TWEAK
VEGFA
VEGFR-2
