# Supplementary material for: Immune cell topography of head and neck cancer
Source: J Immunother Cancer. 2024 Jul 24;12(7):e009550. doi: 10.1136/jitc-2024-009550 (PMC11284952; doi:10.1136/jitc-2024-009550)
Supplement: online supplemental table 2 [file jitc-12-7-s004.xlsx]

## Sheet: Sheet1
				Muijlwijk et al. JITC 2024
#P	multiplex IHC 7-color panel	multiplex IHC 5-color panel	Secretome data	Flow cytometry data	Location	Subsite	HPV status	Resection/biopsy	Invasion pattern	Differentiation grade	Desmoplasia	Age	Sex	p or c TNM	T-stage	N-stage	Disease-stage	Tobacco use	Alcohol use	Treatment intent	Treatment type	Lymphovascular invasion	Extranodal extension	Recurrence	Recurrence type
P01	Yes	Yes	Yes	Yes	Oral cavity	Floor of mouth		Resection	Non-cohesive	Poorly differentiated	Yes	> 68	Female	p	2	1	III	Never	Current	Curative	Surgery	No	No	No
P02	Yes	Yes	Yes	Yes	Oral cavity	Mobile tongue		Resection	Cohesive	Poorly differentiated	No	≤ 68	Female	p	3	2b	IVA	Never	Never	Curative	Surgery + RT	No	No	No
P03	Yes		Yes	Yes	Oral cavity	Mobile tongue		Resection	Non-cohesive	Moderately differentiated	Yes	≤ 68	Female	p	2	2b	IVA	Never	Former	Curative	Surgery + RT	No	Unknown	Yes	Delayed LN
P04	Yes	Yes		Yes	Oral cavity	Floor of mouth		Resection	Cohesive	Moderately differentiated	No	≤ 68	Male	p	4a	0	IVA	Former	Current	Curative	Surgery + RT	No	No	No
P05	Yes		Yes	Yes	Oral cavity	Mobile tongue		Resection	Non-cohesive	Moderately differentiated	Yes	> 68	Female	p	2	1	III	Current	Current	Curative	Surgery + RT	Yes	No	Yes	Delayed LN
P06	Yes			Yes	Oral cavity	Mobile tongue		Resection	Cohesive	Poorly differentiated	Yes	≤ 68	Female	p	3	2a	IVA	Never	Current	Curative	Surgery + RT	No	Yes	No
P07	Yes			Yes	Oral cavity	Floor of mouth		Resection	Non-cohesive	Moderately differentiated	Yes	≤ 68	Female	p	2	3b	IVB	Current	Current	Curative	Surgery + CRT	No	Yes	Yes	Distance metastasis
P08	Yes			Yes	Oral cavity	Floor of mouth		Resection	Non-cohesive	Moderately differentiated	Yes	≤ 68	Male	p	3	3b	IVB	Current	Current	Curative	Surgery + CRT	No	Yes	No
P09	Yes			Yes	Oral cavity	Floor of mouth		Resection	Cohesive	Moderately differentiated	Yes	> 68	Male	p	3	2a	IVA	Current	Current	Curative	Surgery + RT	No	Yes	No
P10	Yes			Yes	Oral cavity	Mobile tongue		Resection	Cohesive	Moderately differentiated	Yes	> 68	Male	p	3	1	III	Current	Current	Curative	Surgery	No	No	Yes	Distance metastasis
P11	Yes			Yes	Oral cavity	Mobile tongue		Resection	Non-cohesive	Poorly differentiated	Yes	≤ 68	Female	p	3	3b	IVB	Current	Current	Curative	Surgery + RT	No	Yes	Yes	Regional recurrence + 2nd primary
P12	Yes			Yes	Oral cavity	Mobile tongue		Resection	Non-cohesive	Poorly differentiated	Yes	≤ 68	Female	p	3	2b	IVA	Never	Never	Curative	Surgery + RT	No	No	No
P13	Yes			Yes	Hypopharynx	Piriform sinus		Resection	Non-cohesive	Moderately differentiated	Yes	≤ 68	Male	p	4a	3b	IVB	Current	Current	Curative	Surgery + CRT	Yes	Yes	No
P14	Yes			Yes	Hypopharynx	Piriform sinus		Resection	Non-cohesive	Moderately differentiated	Yes	> 68	Female	p	3	2c	IVA	Former	Current	Curative	Surgery + RT	Yes	No	No
P15	Yes		Yes	Yes	Hypopharynx	Piriform sinus		Resection	Cohesive	Moderately differentiated	No	> 68	Male	p	4	3b	IVB	Current	Current	Curative	Surgery + CRT	Yes	Yes	Yes	Distance metastasis liver
P16	Yes			Yes	Hypopharynx	Piriform sinus		Resection	Cohesive	Moderately differentiated	No	> 68	Male	p	3	3b	IVB	Former	Current	Curative	Surgery + RT	Yes	Yes	No
P17	Yes	Yes	Yes	Yes	Hypopharynx	Piriform sinus		Resection	Non-cohesive	Moderately differentiated	No	≤ 68	Male	p	4a	2c	IVA	Former	Current	Curative	Surgery + RT	Yes	No	Yes	Local recurrence
P18	Yes			Yes	Hypopharynx	Piriform sinus		Resection	Non-cohesive	Poorly differentiated	Yes	> 68	Male	p	4a	3b	IVB	Former	Current	Curative	Surgery + RT	Yes	Yes	Yes	Distance metastasis
P19	Yes		Yes	Yes	Hypopharynx	Piriform sinus		Resection	Cohesive	Poorly differentiated	Yes	> 68	Male	p	4a	0	IVA	Former	Current	Curative	Surgery	Yes	No	No
P20	Yes				Hypopharynx	Piriform sinus		Resection	Non-cohesive	Moderately differentiated	No	≤ 68	Male	p	3	0	III	Former	Current	Curative	Surgery	Yes	No	Yes	Distance metastasis
P21	Yes			Yes	Hypopharynx	Piriform sinus		Resection	Cohesive	Poorly differentiated	Yes	≤ 68	Female	p	4a	3b	IVB	Current	Never	Curative	Surgery + CRT	Yes	Yes	No
P22	Yes	Yes		Yes	Larynx	Transglottis		Resection	Cohesive	Moderately differentiated	No	> 68	Male	p	4a	1	IVA	Former	Current	Curative	Surgery + RT	No	No	No
P23	Yes		Yes	Yes	Larynx	Transglottis		Resection	Cohesive	Well differentiated	No	≤ 68	Male	p	4a	0	IVA	Current	Former	Curative	Surgery + RT	No	No	No
P24	Yes		Yes	Yes	Larynx	Transglottis		Resection	Non-cohesive	Moderately differentiated	Yes	> 68	Male	p	4a	3b	IVB	Former	Current	Curative	Surgery + RT	No	Yes	No
P25	Yes		Yes		Larynx	Glottis		Resection	Non-cohesive	Moderately differentiated	No	> 68	Male	p	4a	0	IVA	Former	Current	Curative	Surgery + RT	No	No	No
P26	Yes	Yes	Yes	Yes	Larynx	Glottis		Resection	Non-cohesive	Moderately differentiated	Yes	≤ 68	Male	p	4a	1	IVA	Former	Current	Curative	Surgery + RT	Yes	No	No
P27	Yes			Yes	Larynx	Transglottis		Resection	Cohesive	Moderately differentiated	Yes	> 68	Male	p	4a	0	IVA	Current	Current	Curative	Surgery + RT	Yes	No	No
P28	Yes			Yes	Larynx	Glottis		Resection	Non-cohesive	Poorly differentiated	Yes	≤ 68	Male	p	4a	1	IVA	Current	Current	Curative	Surgery + RT	Yes	No	No
P29	Yes				Larynx	Supraglottis		Resection	Non-cohesive	Moderately differentiated	Yes	> 68	Female	p	3	3b	IVB	Former	Never	Curative	Surgery + RT	Yes	Yes	No
P30	Yes			Yes	Oropharynx	Uvula	HPV-negative	Biopsy	N/A	N/A	N/A	≤ 68	Male	c	3	0	III	Current	Current	Curative	RT	N/A	Unknown	Yes	Second primary
P31	Yes			Yes	Oropharynx	Base of tongue	HPV-negative	Biopsy	N/A	N/A	N/A	> 68	Male	c	4a	2b	IVA	Former	Former	Curative	RT	N/A	Unknown	Yes	Residual and metastis (lung)
P32	Yes			Yes	Oropharynx	Vallecula	HPV-negative	Biopsy	N/A	N/A	N/A	≤ 68	Female	c	2	0	II	Current	Former	Curative	RT	N/A	Unknown	No
P33	Yes			Yes	Oropharynx	Lateral wall	HPV-negative	Biopsy	N/A	N/A	N/A	> 68	Female	c	2	1	III	Former	Current	Curative	RT	N/A	Unknown	No
P34	Yes				Oropharynx	Vallecula	HPV-negative	Biopsy	N/A	N/A	N/A	≤ 68	Male	c	4a	2c	IVA	Current	Current	Curative	CRT	N/A	Unknown	Yes	Distance metastasis
P35	Yes			Yes	Oropharynx	Tonsil	HPV-negative	Biopsy	N/A	N/A	N/A	≤ 68	Male	c	4a	0	IVA	Current	Current	Palliative	RT	N/A	Unknown	Yes	Delayed LN
P36	Yes			Yes	Oropharynx	Tonsil	HPV-negative	Biopsy	N/A	N/A	N/A	≤ 68	Female	c	3	1	III	Current	Current	Curative	CRT	N/A	Unknown	No
P37	Yes			Yes	Oropharynx	Base of tongue	HPV-negative	Biopsy	N/A	N/A	N/A	> 68	Male	c	2	2b	IVA	Former	Current	Curative	RT	N/A	Yes	Yes	Regional recurrence
P38	Yes			Yes	Oropharynx	Soft palate	HPV-negative	Biopsy	N/A	N/A	N/A	> 68	Male	c	4b	1	IVB	Former	Current	Palliative	RT	N/A	Unknown	Yes	Delayed LN
P39	Yes			Yes	Oropharynx	Tonsil	HPV-negative	Biopsy	N/A	N/A	N/A	≤ 68	Male	c	2	2b	IVA	Former	Current	Curative	CRT	N/A	Yes	No
P40	Yes			Yes	Oropharynx	Tonsil	HPV-negative	Biopsy	N/A	N/A	N/A	≤ 68	Female	c	2	1	III	Former	Current	Curative	RT	N/A	Unknown	No
P41	Yes			Yes	Oropharynx	Lateral wall	HPV-negative	Biopsy	N/A	N/A	N/A	> 68	Male	c	4a	2b	IVA	Former	Current	Curative	RT	N/A	Unknown	Yes	Residual + distance
P42	Yes				Oropharynx	Base of tongue	HPV-positive	Biopsy	N/A	N/A	N/A	≤ 68	Male	c	4	2	III	Never	Current	Curative	CRT	N/A	Unknown	Yes	Local recurrence
P43	Yes			Yes	Oropharynx	Base of tongue	HPV-positive	Biopsy	N/A	N/A	N/A	≤ 68	Female	c	2	2	II	Never	Never	Curative	CRT	N/A	Unknown	No
P44	Yes				Oropharynx	Tonsil	HPV-positive	Biopsy	N/A	N/A	N/A	≤ 68	Male	c	2	1	I	Former	Current	Curative	CRT	N/A	Unknown	No
P45	Yes				Oropharynx	Base of tongue	HPV-positive	Biopsy	N/A	N/A	N/A	> 68	Male	c	4	2	III	Former	Current	Curative	RT	N/A	Unknown	No
P46	Yes				Oropharynx	Tonsil	HPV-positive	Biopsy	N/A	N/A	N/A	≤ 68	Female	c	2	1	I	Former	Former	Curative	CRT	N/A	Unknown	No
P47	Yes				Oropharynx	Base of tongue	HPV-positive	Biopsy	N/A	N/A	N/A	≤ 68	Female	c	4	1	III	Current	Current	Curative	CRT	N/A	Unknown	No
P48		Yes		Yes	Oral cavity	Vestibule of mouth		Resection	Cohesive	Moderate	-	> 68	Female	p	4a	0	IVA	Former	Current	Curative	Surgery + RT	No	No	Yes	Local + regional recurrence
P49		Yes		Yes	Oral cavity	Vestibule of mouth		Resection	Cohesive	Poorly differentiated	-	> 68	Female	p	4a	0	IVA	Former	Current	Curative	Surgery + RT	No	No	No
P50		Yes		Yes	Oral cavity	Vestibule of mouth		Resection	Non-cohesive	Moderately differentiated	-	> 68	Male	p	4a	0	IVA	Current	Current	Curative	Surgery + RT	No	No	No
P51		Yes		Yes	Oral cavity	Vestibule of mouth		Resection	Non-cohesive	Well differentiated	-	> 68	Female	p	4a	0	IVA	Never	Never	Curative	Surgery	No	No	No
P52		Yes		Yes	Hypopharynx	Posterior pharyngeal wall		Resection	Non-cohesive	Poorly differentiated	-	> 68	Male	p	4b	2b	IVB	Never	Former	Curative	Surgery + RT	Yes	No	No
P53		Yes		Yes	Oral cavity	Vestibule of mouth		Resection	Cohesive	Moderately differentiated	Yes	> 68	Male	p	4a	0	IVA	Current	Current	Curative	Surgery + RT	No	Unknown	No
