# Supplementary material for: Immune cell topography of head and neck cancer
Source: J Immunother Cancer. 2024 Jul 24;12(7):e009550. doi: 10.1136/jitc-2024-009550 (PMC11284952; doi:10.1136/jitc-2024-009550)
Supplement: online supplemental table 3 [file jitc-12-7-s005.xlsx]

## Sheet: Seven-color panel
Variables		HPV-negative HNSCC patients, No. (%)					Variables		Oropharynx SCC patients, No. (%)
		Resection specimens							Biopsies
		Total	Oral cavity	Hypopharynx	Larynx				Total	HPV-positive	HPV-negative
Patients, No. (%)		29 (100)	12 (41)	9 (31)	8 (28)		Patients, No. (%)		18 (100)	6 (33)	12 (67)
Age, median (range)		68 (37-81)	66 (49-81)	69 (37-76)	72 (59-80)		Age, median (range)		63 (49-80)	60.5 (49-72)	65 (55-80)
Gender							Gender
	Female	11 (38)	8 (67)	2 (22)	1 (12.5)			Female	7 (39)	3 (50)	4 (33)
	Male	18 (62)	4 (33)	7 (78)	7 (87.5)			Male	11 (61)	3 (50)	8 (67)
T stage	2	4 (14)	4 (33)	0 (0)	0 (0)		T stage	2	8 (44)	3 (50)	4 (33)
	3	11 (38)	7 (58)	3 (33)	1 (12.5)			3	2 (11)	0 (0)	2 (17)
	4	1 (3)	0 (0)	1 (11)	0 (0)			4	3 (17)	3 (50)	0 (0)
	4a	13 (45)	1 (8)	5 (56)	7 (87.5)			4a	4 (22)	0 (0)	4 (33)
								4b	1 (6)	0 (0)	1 (8)
N stage	0	6 (21)	1 (8)	2 (22)	3 (37.5)
	1	6 (21)	3 (25)	0 (0)	3 (37.5)		N stage	0	3 (17)	0 (0)	3 (25)
	2a	2 (7)	2 (17)	0 (0)	0 (0)			1	7 (39)	3 (50)	4 (33)
	2b	3 (10)	3 (25)	0 (0)	0 (0)			2	3 (17)	3 (50)	0 (0)
	2c	2 (7)	0 (0)	2 (22)	0 (0)			2b	4 (22)	0 (0)	4 (33)
	3b	10 (34)	3 (25)	5 (56)	2 (25)			2c	1 (6)	0 (0)	1 (8)
Disease-stage	III	4 (14)	3 (23)	1 (11)	0 (0)		Disease-stage	I	2 (11)	2 (33)	0 (0)
	IVA	15 (52)	6 (50)	3 (33)	6 (75)			II	2 (11)	1 (17)	1 (8)
	IVB	10 (34)	3 (23)	5 (56)	2 (25)			III	7 (39)	3 (50)	4 (33)
								IVA	5 (28)	0 (0)	6 (50)
Invasion pattern	Cohesive	12 (41)	5 (42)	4 (44)	3 (37.5)			IVB	1 (6)	0 (0)	1 (8)
	Non-cohesive	17 (59)	7 (54)	5 (56)	5 (62.5)
							Tobacco use	Never	2 (11)	2 (33)	0 (0)
Differentiation grade	Well	1 (3)	0 (0)	0 (0%)	1 (12.5)			Former	10 (56)	3 (50)	7 (58)
	Moderately	19 (66)	7 (58)	6 (67)	6 (75)			Current	6 (33)	1 (17)	5 (42)
	Poorly	9 (31)	5 (42)	3 (33)	1 (12.5)
							Anatomical subsite	Base of tongue	6 (33)	4 (67)	2 (17)
Desmoplasia	Yes	20 (69)	10 (83)	5 (56)	5 (62.5)			Lateral wall	2 (11)	0 (0)	2 (17)
	No	9 (31)	2 (17)	4 (44)	3 (37.5)			Pallatum molle	1 (6)	0 (0)	1 (8)
								Tonsil	6 (33)	2 (33)	4 (33)
Tobacco use	Never	5 (17)	5 (42)	0 (0)	0 (0)			Uvula	1 (6)	0 (0)	1 (8)
	Former	12 (41)	1 (8)	6 (67)	5 (62.5)			Vallecula	2 (11)	0 (0)	2 (17)
	Current	12 (41)	6 (50)	3 (33)	3 (37.5)
							Recurrence	Yes	8 (44)	1 (17)	7 (58)
Lymphatic vascular invasion	Yes	14 (48)	1 (8)	9 (100)	4 (50)			No	10 (56)	5 (83)	5 (42)
	No	15 (52)	11 (92)	0 (0)	4 (50)
Extranodal extension	Yes	12 (41)	6 (50)	4 (44)	6 (75)
	No	16 (55)	5 (42)	5 (56)	2 (25)
	Unknown	1 (3)	1 (8)	0 (0)	0 (0)
Recurrence	Yes	9 (31)	5 (42)	4 (44)	0 (0)
	No	20 (69)	7 (58)	5 (56)	8 (100)
T-, N- and disesae-stage according to tumor, node and metastasis (TNM) classification 8th edition, 2017
Pathological stage was used for resection specimens
Clinical stage was used for biopsies
