# Supplementary material for: Immune cell topography of head and neck cancer
Source: J Immunother Cancer. 2024 Jul 24;12(7):e009550. doi: 10.1136/jitc-2024-009550 (PMC11284952; doi:10.1136/jitc-2024-009550)
Supplement: online supplemental table 4 [file jitc-12-7-s006.xlsx]

## Sheet: Sheet 1
	p_val	avg_log2FC	pct.1	pct.2	p_val_adj	cluster	gene
C1QC	0	2.8353	0.742	0.217	0	C1	C1QC
C1QA	0	2.87158	0.797	0.288	0	C1	C1QA
FPR3	0	1.92576	0.767	0.271	0	C1	FPR3
C1QB	0	2.83572	0.758	0.275	0	C1	C1QB
MMP14	0	2.14611	0.671	0.211	0	C1	MMP14
FCGR3A	0	1.70746	0.727	0.271	0	C1	FCGR3A
GPNMB	0	2.96131	0.597	0.147	0	C1	GPNMB
RNASE1	0	3.22721	0.605	0.162	0	C1	RNASE1
APOE	0	3.36719	0.688	0.247	0	C1	APOE
ACP5	0	2.34521	0.795	0.361	0	C1	ACP5
APOC1	0	3.31169	0.68	0.253	0	C1	APOC1
CD9	0	2.434	0.681	0.258	0	C1	CD9
CD81	0	2.11745	0.678	0.265	0	C1	CD81
MRC1	0	2.22606	0.577	0.166	0	C1	MRC1
TREM2	0	3.11012	0.507	0.105	0	C1	TREM2
PLD3	0	2.46025	0.707	0.309	0	C1	PLD3
TMEM176B	0	1.74063	0.803	0.407	0	C1	TMEM176B
SLCO2B1	0	3.01664	0.449	0.093	0	C1	SLCO2B1
PRDX1	0	1.60388	0.896	0.639	0	C1	PRDX1
CAPG	0	1.4855	0.905	0.655	0	C1	CAPG
CTSD	0	2.07885	0.918	0.681	0	C1	CTSD
CD68	0	1.35306	0.904	0.676	0	C1	CD68
CTSB	0	1.7802	0.952	0.763	0	C1	CTSB
CD63	0	1.38509	0.975	0.823	0	C1	CD63
GRN	0	1.17926	0.953	0.817	0	C1	GRN
NPC2	0	1.03209	0.973	0.878	0	C1	NPC2
PSAP	0	1.31755	0.977	0.907	0	C1	PSAP
FTL	0	1.12484	0.998	0.994	0	C1	FTL
GLUL	7.53117e-293	1.21508	0.915	0.626	2.53755e-288	C1	GLUL
MS4A4A	3.01365e-292	1.9945	0.638	0.241	1.01542e-287	C1	MS4A4A
PLA2G7	5.07871e-292	2.3892	0.543	0.166	1.71122e-287	C1	PLA2G7
CTSZ	2.29376e-287	1.5016	0.862	0.601	7.72858e-283	C1	CTSZ
S100A11	3.92622e-280	0.783912	0.992	0.958	1.3229e-275	C1	S100A11
CSF1R	3.32924e-267	1.59087	0.721	0.332	1.12175e-262	C1	CSF1R
CD14	2.51532e-265	1.24655	0.918	0.605	8.47513e-261	C1	CD14
HLA-DRB1	3.23223e-264	1.0106	0.993	0.941	1.08907e-259	C1	HLA-DRB1
TMEM176A	8.97999e-263	1.54524	0.722	0.337	3.02572e-258	C1	TMEM176A
LAPTM5	4.38542e-259	0.874008	0.963	0.877	1.47762e-254	C1	LAPTM5
FCER1G	5.41419e-253	0.839932	0.99	0.927	1.82426e-248	C1	FCER1G
ATP6V1F	5.77542e-249	1.06573	0.889	0.71	1.94597e-244	C1	ATP6V1F
LIPA	4.5376e-246	2.32572	0.622	0.288	1.5289e-241	C1	LIPA
PMP22	1.45542e-243	1.79057	0.553	0.192	4.90388e-239	C1	PMP22
VSIG4	2.17308e-239	2.66263	0.399	0.096	7.32198e-235	C1	VSIG4
SERPING1	1.86023e-238	2.13378	0.552	0.21	6.26787e-234	C1	SERPING1
DAB2	2.17109e-237	1.97105	0.526	0.18	7.31526e-233	C1	DAB2
LGALS3	2.99763e-231	1.41418	0.827	0.572	1.01002e-226	C1	LGALS3
LGALS3BP	5.70209e-228	2.27322	0.492	0.17	1.92126e-223	C1	LGALS3BP
CTSC	8.49031e-228	1.63172	0.841	0.617	2.86073e-223	C1	CTSC
HLA-DRA	1.08715e-227	0.902814	0.996	0.972	3.66303e-223	C1	HLA-DRA
CTSL	1.27835e-227	1.40738	0.74	0.356	4.30726e-223	C1	CTSL
GPX1	1.72921e-227	0.773337	0.97	0.905	5.82641e-223	C1	GPX1
MSR1	7.76775e-226	2.57605	0.397	0.099	2.61727e-221	C1	MSR1
ACP2	1.36231e-223	2.35339	0.441	0.134	4.59017e-219	C1	ACP2
SLAMF8	1.74091e-221	2.10922	0.472	0.156	5.86583e-217	C1	SLAMF8
MMP9	8.66656e-221	2.38983	0.511	0.18	2.92011e-216	C1	MMP9
A2M	6.13367e-220	2.77066	0.362	0.084	2.06668e-215	C1	A2M
C2	2.4621e-213	2.86958	0.343	0.076	8.29581e-209	C1	C2
LGMN	6.52064e-213	2.21174	0.613	0.299	2.19706e-208	C1	LGMN
HEXB	5.45194e-211	1.45862	0.704	0.398	1.83698e-206	C1	HEXB
MFSD1	6.96997e-209	1.43924	0.69	0.363	2.34846e-204	C1	MFSD1
CREG1	3.05733e-208	1.49724	0.662	0.334	1.03014e-203	C1	CREG1
MS4A7	2.35145e-204	1.24071	0.789	0.469	7.92299e-200	C1	MS4A7
ATOX1	1.25166e-202	1.19255	0.846	0.599	4.21736e-198	C1	ATOX1
CALR	1.90549e-201	1.06303	0.869	0.641	6.42035e-197	C1	CALR
PLTP	4.1733e-201	2.81822	0.353	0.087	1.40615e-196	C1	PLTP
GSN	2.12338e-200	0.987202	0.824	0.496	7.15452e-196	C1	GSN
TTYH3	1.34821e-198	1.90829	0.5	0.184	4.54267e-194	C1	TTYH3
CTSA	1.10886e-196	1.39055	0.703	0.402	3.73619e-192	C1	CTSA
ITM2B	1.44934e-195	0.930589	0.966	0.899	4.88341e-191	C1	ITM2B
ANXA2	7.29351e-195	0.848645	0.943	0.813	2.45747e-190	C1	ANXA2
GM2A	3.83686e-190	1.92576	0.512	0.208	1.29279e-185	C1	GM2A
NR1H3	2.18326e-189	3.04735	0.281	0.053	7.35627e-185	C1	NR1H3
NUPR1	8.03797e-189	3.21312	0.293	0.058	2.70831e-184	C1	NUPR1
CSTB	5.91322e-186	1.14786	0.919	0.76	1.9924e-181	C1	CSTB
MMP12	4.30721e-182	2.50473	0.457	0.169	1.45127e-177	C1	MMP12
LILRB4	7.00997e-182	1.13544	0.757	0.462	2.36194e-177	C1	LILRB4
CCL18	1.45673e-181	3.56033	0.328	0.082	4.90831e-177	C1	CCL18
FCGR2A	1.00346e-178	1.24036	0.797	0.478	3.38106e-174	C1	FCGR2A
ASAH1	2.58788e-178	1.15087	0.795	0.54	8.71959e-174	C1	ASAH1
DNASE2	2.1285e-177	1.8755	0.501	0.212	7.17176e-173	C1	DNASE2
STAB1	5.29489e-177	2.30596	0.403	0.13	1.78406e-172	C1	STAB1
CD163	7.60884e-177	1.74252	0.496	0.192	2.56372e-172	C1	CD163
SDC3	1.35399e-176	2.98498	0.267	0.051	4.56214e-172	C1	SDC3
LAMP1	3.30696e-174	1.46648	0.656	0.369	1.11425e-169	C1	LAMP1
ATP6V0B	9.73874e-173	0.785505	0.897	0.772	3.28137e-168	C1	ATP6V0B
SPRED1	1.3037e-172	2.23232	0.37	0.112	4.39269e-168	C1	SPRED1
SPP1	1.99157e-169	1.9961	0.61	0.309	6.71041e-165	C1	SPP1
FCGR1A	8.83324e-166	1.54885	0.514	0.215	2.97627e-161	C1	FCGR1A
ENG	1.84662e-165	1.46105	0.507	0.211	6.22201e-161	C1	ENG
YWHAH	1.72979e-162	1.0215	0.791	0.508	5.82836e-158	C1	YWHAH
C3AR1	9.22052e-160	1.3818	0.536	0.235	3.10676e-155	C1	C3AR1
ATP6AP2	1.11324e-159	1.07593	0.77	0.555	3.75095e-155	C1	ATP6AP2
TGFBI	3.78452e-159	1.12744	0.787	0.523	1.27515e-154	C1	TGFBI
ATP6AP1	5.63949e-159	1.24908	0.667	0.393	1.90017e-154	C1	ATP6AP1
SGK1	1.14683e-158	1.14127	0.715	0.415	3.86412e-154	C1	SGK1
SCARB2	4.14648e-158	1.46839	0.513	0.221	1.39711e-153	C1	SCARB2
CXCL16	9.63301e-158	1.06752	0.734	0.447	3.24575e-153	C1	CXCL16
TYMP	9.13883e-155	0.65473	0.97	0.911	3.07924e-150	C1	TYMP
HLA-DQA1	9.06526e-154	0.824258	0.915	0.668	3.05445e-149	C1	HLA-DQA1
PLAU	1.99277e-153	1.76313	0.425	0.161	6.71443e-149	C1	PLAU
ABCA1	5.13403e-153	1.59864	0.444	0.168	1.72986e-148	C1	ABCA1
C1orf54	9.4789e-153	1.3343	0.474	0.196	3.19382e-148	C1	C1orf54
LAIR1	2.9439e-151	1.24672	0.588	0.29	9.91917e-147	C1	LAIR1
MAFB	4.26959e-151	1.09233	0.659	0.349	1.43859e-146	C1	MAFB
FBP1	4.05528e-149	2.01828	0.516	0.25	1.36638e-144	C1	FBP1
VAMP8	4.68041e-149	0.713237	0.895	0.745	1.57702e-144	C1	VAMP8
CYBB	5.75553e-149	0.980704	0.776	0.518	1.93927e-144	C1	CYBB
ARHGAP18	8.50843e-149	1.47916	0.519	0.24	2.86683e-144	C1	ARHGAP18
MGST3	4.84194e-148	1.20466	0.681	0.431	1.63144e-143	C1	MGST3
LHFPL2	5.12e-147	1.9837	0.339	0.105	1.72513e-142	C1	LHFPL2
FCGRT	2.00687e-146	1.01013	0.822	0.621	6.76195e-142	C1	FCGRT
HLA-DPA1	3.31823e-146	0.644459	0.975	0.851	1.11804e-141	C1	HLA-DPA1
NRP1	6.33035e-146	1.76398	0.358	0.114	2.13295e-141	C1	NRP1
CTSH	1.61308e-145	0.926473	0.828	0.615	5.4351e-141	C1	CTSH
HEXA	1.00985e-144	1.50239	0.542	0.274	3.40259e-140	C1	HEXA
HLA-DMA	5.62726e-144	0.813077	0.888	0.709	1.89605e-139	C1	HLA-DMA
SLC7A8	6.74681e-140	3.32182	0.192	0.03	2.27327e-135	C1	SLC7A8
BCAP31	1.48455e-139	1.06164	0.732	0.518	5.00204e-135	C1	BCAP31
TIMP2	1.40427e-138	1.33068	0.534	0.251	4.73155e-134	C1	TIMP2
HLA-DMB	1.03622e-137	1.03539	0.77	0.553	3.49145e-133	C1	HLA-DMB
OTOA	2.8992e-136	2.98032	0.192	0.031	9.76857e-132	C1	OTOA
NPL	5.27227e-136	1.57375	0.364	0.124	1.77644e-131	C1	NPL
OLFML2B	1.03352e-135	2.80035	0.228	0.049	3.48236e-131	C1	OLFML2B
SIRPA	8.24592e-134	1.18616	0.547	0.27	2.77838e-129	C1	SIRPA
GPX3	5.66112e-133	2.25696	0.31	0.099	1.90746e-128	C1	GPX3
AKR1A1	9.72884e-133	1.15564	0.65	0.409	3.27804e-128	C1	AKR1A1
SDS	1.18231e-132	2.056	0.3	0.089	3.98367e-128	C1	SDS
ABHD12	2.06531e-131	1.64337	0.452	0.207	6.95886e-127	C1	ABHD12
TMEM51	4.19467e-131	1.58716	0.37	0.135	1.41335e-126	C1	TMEM51
ADAMDEC1	7.71637e-131	2.92641	0.231	0.053	2.59995e-126	C1	ADAMDEC1
BRI3	4.8445e-129	0.865861	0.802	0.616	1.6323e-124	C1	BRI3
SLC16A3	1.02301e-128	0.869787	0.78	0.536	3.44694e-124	C1	SLC16A3
CD74	3.41523e-128	0.532219	0.998	0.978	1.15073e-123	C1	CD74
KCNMA1	1.37404e-127	2.88793	0.202	0.039	4.62968e-123	C1	KCNMA1
TSPAN4	3.21634e-127	1.85092	0.362	0.137	1.08371e-122	C1	TSPAN4
LAPTM4A	1.08493e-126	0.909774	0.805	0.603	3.65555e-122	C1	LAPTM4A
HSD3B7	2.74714e-126	2.29091	0.275	0.081	9.2562e-122	C1	HSD3B7
FCGR2B	9.81099e-126	1.2527	0.497	0.229	3.30571e-121	C1	FCGR2B
FN1	1.53621e-125	2.17161	0.326	0.111	5.17612e-121	C1	FN1
SLC31A1	2.43227e-124	1.72415	0.345	0.126	8.19528e-120	C1	SLC31A1
PDXK	2.27729e-123	1.15379	0.577	0.318	7.67311e-119	C1	PDXK
RENBP	1.09695e-122	1.4338	0.413	0.172	3.69606e-118	C1	RENBP
NCEH1	7.29682e-122	2.11477	0.244	0.062	2.45859e-117	C1	NCEH1
SLC40A1	1.77514e-119	2.93681	0.261	0.077	5.98115e-115	C1	SLC40A1
ITGB2	8.09527e-119	0.781623	0.88	0.717	2.72762e-114	C1	ITGB2
PTAFR	2.53585e-118	1.16957	0.493	0.232	8.54429e-114	C1	PTAFR
SEPP1	3.19693e-117	4.11849	0.161	0.025	1.07717e-112	C1	SEPP1
CMKLR1	8.7744e-117	2.105	0.26	0.075	2.95645e-112	C1	CMKLR1
GPX4	3.29217e-116	0.568126	0.915	0.798	1.10926e-111	C1	GPX4
FABP3	3.50017e-116	3.58807	0.137	0.015	1.17935e-111	C1	FABP3
HNMT	3.63853e-116	1.01428	0.545	0.276	1.22597e-111	C1	HNMT
ACE	6.22679e-116	2.9906	0.19	0.039	2.09805e-111	C1	ACE
GLMP	7.91878e-116	1.51406	0.362	0.141	2.66816e-111	C1	GLMP
IDH1	1.20738e-114	1.76112	0.372	0.155	4.06816e-110	C1	IDH1
VAT1	2.76417e-114	2.05407	0.258	0.076	9.31358e-110	C1	VAT1
SDSL	5.60255e-114	1.73718	0.32	0.115	1.88772e-109	C1	SDSL
TNS3	1.02823e-113	1.85969	0.31	0.108	3.46453e-109	C1	TNS3
PLXDC2	1.07782e-113	1.16787	0.476	0.227	3.63161e-109	C1	PLXDC2
GAA	1.26961e-113	1.3856	0.459	0.225	4.27781e-109	C1	GAA
CPM	2.27816e-113	1.73818	0.342	0.131	7.67603e-109	C1	CPM
ADAM9	2.29502e-113	1.41287	0.377	0.152	7.73285e-109	C1	ADAM9
OLFML3	3.00513e-112	3.17897	0.177	0.034	1.01255e-107	C1	OLFML3
LAMP2	6.94403e-112	1.09952	0.618	0.384	2.33972e-107	C1	LAMP2
ANXA5	9.47294e-112	0.604067	0.877	0.71	3.19181e-107	C1	ANXA5
RAB13	2.92321e-110	1.32794	0.473	0.237	9.84947e-106	C1	RAB13
CHI3L1	4.32771e-110	4.48815	0.143	0.019	1.45818e-105	C1	CHI3L1
SLC7A7	1.56768e-109	0.867739	0.619	0.347	5.28215e-105	C1	SLC7A7
CD59	2.65743e-109	1.37443	0.532	0.299	8.95396e-105	C1	CD59
LMNA	7.6979e-109	0.839928	0.661	0.394	2.59373e-104	C1	LMNA
PILRA	2.43117e-108	0.910985	0.609	0.333	8.19157e-104	C1	PILRA
MERTK	2.08088e-107	2.49793	0.196	0.045	7.01133e-103	C1	MERTK
TCEAL4	1.02775e-106	1.4902	0.389	0.172	3.46291e-102	C1	TCEAL4
AP2S1	1.53239e-106	0.639828	0.866	0.732	5.16325e-102	C1	AP2S1
SIGLEC1	2.33247e-106	1.89683	0.262	0.082	7.85901e-102	C1	SIGLEC1
IGSF6	4.13443e-106	0.967128	0.68	0.446	1.39306e-101	C1	IGSF6
PPT1	5.65887e-106	0.755008	0.747	0.526	1.9067e-101	C1	PPT1
AIF1	9.18107e-105	0.567458	0.957	0.845	3.09347e-100	C1	AIF1
IL4I1	1.62751e-104	0.877824	0.584	0.326	5.48374e-100	C1	IL4I1
SLC38A6	1.6582e-104	2.07822	0.219	0.058	5.58713e-100	C1	SLC38A6
LPAR6	5.66277e-104	1.47528	0.408	0.188	1.90801e-99	C1	LPAR6
CXCL9	7.8629e-104	2.10177	0.329	0.132	2.64932e-99	C1	CXCL9
TMBIM6	1.64923e-103	0.638189	0.889	0.768	5.55693e-99	C1	TMBIM6
SCD	2.61249e-103	2.21359	0.227	0.064	8.80254e-99	C1	SCD
LINC00998	2.81704e-103	1.17108	0.515	0.284	9.49174e-99	C1	LINC00998
MS4A6A	5.85736e-103	0.972309	0.778	0.596	1.97358e-98	C1	MS4A6A
IFI6	1.54147e-102	0.890317	0.773	0.544	5.19382e-98	C1	IFI6
RAB20	2.80192e-102	1.17708	0.384	0.164	9.44078e-98	C1	RAB20
FABP5	5.79252e-102	1.5054	0.584	0.373	1.95173e-97	C1	FABP5
TCN2	7.10174e-101	1.53495	0.33	0.13	2.39286e-96	C1	TCN2
SGPL1	3.54042e-99	1.54588	0.383	0.177	1.19291e-94	C1	SGPL1
HSP90B1	7.48946e-99	0.734045	0.798	0.61	2.5235e-94	C1	HSP90B1
CYFIP1	1.09625e-98	1.3826	0.37	0.162	3.6937e-94	C1	CYFIP1
HSD17B14	8.9568e-97	3.04778	0.15	0.027	3.0179e-92	C1	HSD17B14
GAL3ST4	1.52713e-96	2.99458	0.163	0.034	5.1455e-92	C1	GAL3ST4
PLXND1	7.90225e-96	1.52987	0.356	0.155	2.66259e-91	C1	PLXND1
TMEM37	4.31074e-95	3.384	0.137	0.022	1.45246e-90	C1	TMEM37
GSTO1	5.19069e-95	0.578771	0.83	0.678	1.74895e-90	C1	GSTO1
ATP6V0E1	5.25148e-95	0.535083	0.912	0.812	1.76943e-90	C1	ATP6V0E1
CD209	3.2783e-94	2.68017	0.181	0.044	1.10459e-89	C1	CD209
LPL	1.285e-93	3.06161	0.142	0.025	4.32969e-89	C1	LPL
STAT1	6.67795e-93	0.924445	0.707	0.499	2.25007e-88	C1	STAT1
SMPDL3A	8.52548e-93	1.4925	0.258	0.086	2.87257e-88	C1	SMPDL3A
LY96	9.33449e-93	0.783529	0.731	0.526	3.14516e-88	C1	LY96
SDC2	1.82932e-92	1.39743	0.326	0.134	6.1637e-88	C1	SDC2
FOLR2	4.39394e-92	2.73107	0.176	0.042	1.48049e-87	C1	FOLR2
RARRES1	1.10245e-91	3.59293	0.123	0.018	3.71459e-87	C1	RARRES1
TFRC	2.82418e-90	1.31105	0.518	0.307	9.51579e-86	C1	TFRC
CD276	3.84404e-90	1.98673	0.232	0.075	1.29521e-85	C1	CD276
CD151	3.86639e-90	1.14892	0.451	0.24	1.30274e-85	C1	CD151
VMO1	8.39331e-90	1.30996	0.363	0.162	2.82804e-85	C1	VMO1
CALU	4.50238e-89	1.37072	0.354	0.16	1.51703e-84	C1	CALU
GPR34	5.05676e-89	2.19702	0.227	0.074	1.70383e-84	C1	GPR34
KLHDC8B	1.40457e-88	2.50238	0.16	0.035	4.73256e-84	C1	KLHDC8B
RP11-1008C21.1	1.50882e-88	2.7856	0.153	0.032	5.08382e-84	C1	RP11-1008C21.1
C3	1.00919e-87	2.51003	0.178	0.046	3.40038e-83	C1	C3
KCTD12	1.15516e-87	0.811359	0.588	0.345	3.89221e-83	C1	KCTD12
SCPEP1	1.29433e-87	1.06319	0.539	0.325	4.36111e-83	C1	SCPEP1
GNS	3.55389e-87	0.856212	0.496	0.262	1.19745e-82	C1	GNS
FAM26F	8.96438e-87	1.20468	0.633	0.439	3.02046e-82	C1	FAM26F
AKR1B1	2.37204e-86	1.41574	0.427	0.232	7.99235e-82	C1	AKR1B1
CAMK1	4.99557e-86	1.32763	0.387	0.189	1.68321e-81	C1	CAMK1
LILRB5	8.64445e-86	2.52773	0.172	0.043	2.91266e-81	C1	LILRB5
SLC15A3	1.62243e-84	1.12405	0.43	0.224	5.46661e-80	C1	SLC15A3
ABCC3	2.51425e-84	2.07523	0.194	0.056	8.4715e-80	C1	ABCC3
STOM	2.59877e-84	1.03339	0.477	0.262	8.75628e-80	C1	STOM
RNF130	1.01398e-83	0.706127	0.719	0.508	3.41649e-79	C1	RNF130
FUCA1	4.46543e-83	1.95876	0.282	0.115	1.50458e-78	C1	FUCA1
SLC16A10	5.17031e-83	1.35714	0.276	0.105	1.74208e-78	C1	SLC16A10
LRP1	5.29555e-83	0.99224	0.406	0.193	1.78428e-78	C1	LRP1
FAM20C	7.37054e-83	1.94967	0.206	0.063	2.48343e-78	C1	FAM20C
FCHO2	8.03214e-83	2.06247	0.177	0.046	2.70635e-78	C1	FCHO2
NDUFB2	2.06511e-82	0.600789	0.825	0.688	6.95818e-78	C1	NDUFB2
SPI1	7.6708e-82	0.52104	0.87	0.697	2.5846e-77	C1	SPI1
ARHGEF10L	1.39403e-81	1.72726	0.206	0.063	4.69703e-77	C1	ARHGEF10L
COX5B	2.16896e-81	0.521336	0.893	0.81	7.30808e-77	C1	COX5B
EPHX1	1.29177e-80	2.43887	0.153	0.036	4.35248e-76	C1	EPHX1
FGL2	1.56164e-80	0.740452	0.737	0.537	5.26181e-76	C1	FGL2
IFI27	5.12787e-80	1.78281	0.351	0.171	1.72778e-75	C1	IFI27
WBP5	2.00276e-79	1.45953	0.253	0.095	6.7481e-75	C1	WBP5
CD84	2.07601e-79	1.20339	0.409	0.214	6.99492e-75	C1	CD84
FMNL2	4.782e-79	1.75952	0.23	0.081	1.61125e-74	C1	FMNL2
ITGB5	5.53559e-79	3.03047	0.132	0.027	1.86516e-74	C1	ITGB5
MFSD7	7.72376e-79	1.73412	0.201	0.063	2.60244e-74	C1	MFSD7
PDIA4	1.72807e-78	0.997662	0.545	0.342	5.82255e-74	C1	PDIA4
PDIA3	3.13469e-78	0.664773	0.77	0.592	1.0562e-73	C1	PDIA3
CHCHD10	4.2778e-78	0.828461	0.649	0.469	1.44136e-73	C1	CHCHD10
PVRL2	4.42983e-78	0.841823	0.515	0.296	1.49259e-73	C1	PVRL2
LINC01094	5.72313e-78	2.52304	0.156	0.039	1.92835e-73	C1	LINC01094
PDIA6	7.04011e-78	0.791785	0.685	0.493	2.37209e-73	C1	PDIA6
SPARC	7.41814e-77	2.77962	0.121	0.022	2.49947e-72	C1	SPARC
MFSD12	1.04789e-76	1.33784	0.387	0.201	3.53075e-72	C1	MFSD12
MPP1	7.94098e-76	1.01721	0.422	0.223	2.67563e-71	C1	MPP1
SLC43A3	4.76736e-75	1.06025	0.366	0.177	1.60632e-70	C1	SLC43A3
CHIT1	9.89112e-75	4.18126	0.115	0.021	3.33272e-70	C1	CHIT1
CCL13	1.46109e-74	2.80216	0.143	0.034	4.92301e-70	C1	CCL13
GRB2	2.11267e-74	0.701386	0.715	0.529	7.11845e-70	C1	GRB2
LRPAP1	2.37087e-74	0.873774	0.59	0.406	7.9884e-70	C1	LRPAP1
MGAT1	1.32783e-73	0.775154	0.664	0.479	4.47397e-69	C1	MGAT1
CLEC11A	2.24669e-73	1.40558	0.29	0.126	7.57e-69	C1	CLEC11A
APOC2	5.92854e-73	3.17194	0.121	0.024	1.99756e-68	C1	APOC2
AXL	8.57419e-73	0.936681	0.373	0.186	2.88899e-68	C1	AXL
MAF	2.14347e-72	1.21739	0.339	0.162	7.2222e-68	C1	MAF
ATP6V1B2	5.44961e-72	0.678466	0.644	0.426	1.83619e-67	C1	ATP6V1B2
CANX	5.96904e-72	0.743363	0.689	0.509	2.01121e-67	C1	CANX
TGM2	1.0647e-71	1.28999	0.262	0.107	3.58741e-67	C1	TGM2
RGL1	1.88569e-71	1.881	0.199	0.067	6.35363e-67	C1	RGL1
CECR1	3.40509e-71	0.804469	0.575	0.366	1.14731e-66	C1	CECR1
CLTA	4.9914e-71	0.665852	0.713	0.55	1.6818e-66	C1	CLTA
PPIC	9.95994e-71	3.1223	0.116	0.023	3.3559e-66	C1	PPIC
C5AR1	1.52867e-70	0.645179	0.47	0.247	5.15069e-66	C1	C5AR1
PDPN	6.17866e-70	2.00892	0.133	0.03	2.08184e-65	C1	PDPN
SH3PXD2B	6.17937e-70	1.7044	0.199	0.067	2.08208e-65	C1	SH3PXD2B
GBA	7.20119e-70	1.35821	0.286	0.126	2.42637e-65	C1	GBA
SOAT1	1.08399e-69	1.06366	0.395	0.211	3.65238e-65	C1	SOAT1
COMT	1.13468e-69	0.773156	0.624	0.442	3.82319e-65	C1	COMT
SLC8A1	1.23003e-69	1.0466	0.397	0.209	4.14447e-65	C1	SLC8A1
SLC11A1	1.58643e-69	0.69531	0.603	0.379	5.34532e-65	C1	SLC11A1
COLGALT1	3.07144e-69	1.04866	0.351	0.174	1.03489e-64	C1	COLGALT1
PAPSS1	2.67785e-68	1.07697	0.395	0.213	9.02275e-64	C1	PAPSS1
IFNGR1	5.06782e-68	0.777389	0.645	0.451	1.70755e-63	C1	IFNGR1
FRMD4A	6.79784e-68	2.07894	0.164	0.048	2.29046e-63	C1	FRMD4A
TSC22D1	2.28728e-67	1.36605	0.277	0.123	7.70677e-63	C1	TSC22D1
P4HB	3.39601e-67	0.668116	0.727	0.576	1.14425e-62	C1	P4HB
AP1B1	5.85193e-67	1.12315	0.401	0.225	1.97175e-62	C1	AP1B1
RNF13	2.05269e-66	0.731541	0.587	0.389	6.91634e-62	C1	RNF13
CCR1	2.97303e-66	0.804245	0.433	0.234	1.00173e-61	C1	CCR1
TMED10	3.50744e-66	0.678503	0.67	0.499	1.1818e-61	C1	TMED10
HCST	9.73903e-66	0.524187	0.9	0.799	3.28147e-61	C1	HCST
CREBL2	2.59768e-65	1.16709	0.381	0.208	8.75262e-61	C1	CREBL2
S100A13	3.03836e-65	1.49389	0.206	0.075	1.02375e-60	C1	S100A13
LAMTOR2	5.32628e-65	0.638557	0.706	0.531	1.79464e-60	C1	LAMTOR2
TFPT	7.48759e-65	1.12556	0.396	0.221	2.52287e-60	C1	TFPT
DOCK4	7.94073e-65	1.39021	0.225	0.087	2.67555e-60	C1	DOCK4
SIGLEC12	1.2059e-64	2.24061	0.123	0.028	4.06316e-60	C1	SIGLEC12
AVPI1	2.51439e-64	1.34013	0.248	0.104	8.472e-60	C1	AVPI1
ID3	4.60166e-64	1.26905	0.284	0.13	1.55048e-59	C1	ID3
UQCR10	1.06283e-63	0.545241	0.825	0.696	3.58111e-59	C1	UQCR10
RAB42	1.1907e-63	2.89536	0.105	0.02	4.01193e-59	C1	RAB42
ST14	1.60035e-63	1.2214	0.365	0.197	5.3922e-59	C1	ST14
TPP1	1.62539e-63	0.634775	0.692	0.507	5.47658e-59	C1	TPP1
PCBD1	2.71559e-63	1.04916	0.393	0.222	9.1499e-59	C1	PCBD1
CALM1	4.64881e-63	0.550036	0.854	0.727	1.56637e-58	C1	CALM1
AHR	1.44367e-62	1.00383	0.474	0.292	4.8643e-58	C1	AHR
SMIM4	1.55701e-62	1.14614	0.386	0.216	5.24619e-58	C1	SMIM4
PLEKHO2	3.76852e-62	1.18195	0.31	0.151	1.26976e-57	C1	PLEKHO2
CD300LF	6.08286e-62	1.06486	0.301	0.143	2.04956e-57	C1	CD300LF
IFI30	6.75396e-62	0.722573	0.76	0.598	2.27568e-57	C1	IFI30
P2RY11	8.38563e-62	2.00971	0.167	0.054	2.82546e-57	C1	P2RY11
MYDGF	8.64813e-62	0.669869	0.663	0.501	2.9139e-57	C1	MYDGF
EPB41L3	9.1745e-62	0.851154	0.379	0.2	3.09126e-57	C1	EPB41L3
ABI3	1.04569e-61	0.845051	0.495	0.312	3.52335e-57	C1	ABI3
MATK	1.09417e-61	2.10908	0.201	0.078	3.6867e-57	C1	MATK
TFEC	1.22098e-61	0.994287	0.312	0.149	4.11398e-57	C1	TFEC
ECM1	1.23181e-61	2.66016	0.118	0.027	4.15045e-57	C1	ECM1
ANXA4	1.36411e-61	1.07541	0.41	0.239	4.59625e-57	C1	ANXA4
ADAP2	1.66803e-61	1.16764	0.368	0.203	5.62027e-57	C1	ADAP2
PDLIM4	3.02591e-61	2.00987	0.157	0.049	1.01955e-56	C1	PDLIM4
GNB4	3.84873e-61	0.963777	0.423	0.247	1.29679e-56	C1	GNB4
TMBIM1	3.9809e-61	1.00851	0.381	0.212	1.34133e-56	C1	TMBIM1
FUCA2	4.17546e-61	1.1695	0.321	0.164	1.40688e-56	C1	FUCA2
CEBPA	1.50625e-60	1.19225	0.295	0.141	5.07515e-56	C1	CEBPA
BMP2K	1.63908e-60	1.17566	0.315	0.157	5.52272e-56	C1	BMP2K
CLEC5A	2.23392e-60	0.812465	0.363	0.187	7.52698e-56	C1	CLEC5A
SLC31A2	6.38547e-60	0.75943	0.526	0.341	2.15152e-55	C1	SLC31A2
TMEM70	1.39144e-59	1.03185	0.384	0.217	4.68831e-55	C1	TMEM70
HCFC1R1	1.13325e-58	1.07535	0.382	0.217	3.81836e-54	C1	HCFC1R1
TMEM147	1.20678e-58	0.737421	0.57	0.396	4.06612e-54	C1	TMEM147
DMXL2	1.44862e-58	0.711446	0.38	0.198	4.88099e-54	C1	DMXL2
HMOX1	1.61573e-58	0.705215	0.493	0.305	5.44404e-54	C1	HMOX1
ATP6V0A1	1.71394e-58	1.13832	0.271	0.123	5.77496e-54	C1	ATP6V0A1
PROCR	1.90223e-58	1.65832	0.183	0.067	6.40936e-54	C1	PROCR
FAM198B	1.96291e-58	0.884442	0.267	0.118	6.61383e-54	C1	FAM198B
BHLHE41	2.36378e-58	2.16565	0.132	0.036	7.96452e-54	C1	BHLHE41
SLC1A3	2.50921e-58	1.40015	0.199	0.075	8.45453e-54	C1	SLC1A3
MARCKS	2.80063e-58	0.652194	0.626	0.432	9.43643e-54	C1	MARCKS
CD4	6.26082e-58	0.756228	0.618	0.438	2.10952e-53	C1	CD4
SNX10	1.39216e-57	0.668607	0.627	0.451	4.69075e-53	C1	SNX10
CYP27A1	1.66698e-57	1.80902	0.159	0.051	5.61674e-53	C1	CYP27A1
SDF2L1	2.16222e-57	0.827968	0.555	0.382	7.28539e-53	C1	SDF2L1
RPN1	3.0267e-57	0.785332	0.533	0.357	1.01982e-52	C1	RPN1
SIGLEC7	3.24356e-57	1.37317	0.227	0.096	1.09289e-52	C1	SIGLEC7
MITF	3.44418e-57	1.60774	0.173	0.06	1.16048e-52	C1	MITF
PEPD	4.33555e-57	0.908066	0.377	0.212	1.46082e-52	C1	PEPD
FUOM	7.87922e-57	0.856297	0.473	0.3	2.65482e-52	C1	FUOM
LIMS1	1.11922e-56	0.517098	0.655	0.465	3.7711e-52	C1	LIMS1
KIFC3	1.30555e-56	1.12343	0.225	0.094	4.39891e-52	C1	KIFC3
CBR1	1.34144e-56	1.01628	0.358	0.199	4.51986e-52	C1	CBR1
RBP1	4.45183e-56	2.77409	0.108	0.025	1.5e-51	C1	RBP1
GLA	5.67163e-56	0.956883	0.345	0.188	1.911e-51	C1	GLA
ME1	5.97721e-56	2.36965	0.109	0.026	2.01396e-51	C1	ME1
PTMS	1.97837e-55	0.618024	0.588	0.388	6.66591e-51	C1	PTMS
TNFRSF1A	2.03714e-55	0.667086	0.525	0.338	6.86393e-51	C1	TNFRSF1A
IFI27L2	2.27254e-55	0.569147	0.655	0.469	7.65709e-51	C1	IFI27L2
RHEB	5.24762e-55	0.569072	0.65	0.466	1.76813e-50	C1	RHEB
NRP2	6.85954e-55	0.985302	0.266	0.123	2.31125e-50	C1	NRP2
TMEM86A	9.01568e-55	2.40764	0.113	0.028	3.03774e-50	C1	TMEM86A
VAMP5	2.72531e-54	0.720203	0.64	0.495	9.18267e-50	C1	VAMP5
RAB1A	3.03245e-54	0.652955	0.606	0.443	1.02175e-49	C1	RAB1A
MT-ND5	4.14499e-54	0.586174	0.907	0.852	1.39661e-49	C1	MT-ND5
TM6SF1	6.7247e-54	1.24297	0.244	0.111	2.26582e-49	C1	TM6SF1
CD72	9.66766e-54	1.78138	0.181	0.069	3.25742e-49	C1	CD72
CD300A	1.87426e-53	0.755546	0.489	0.311	6.31512e-49	C1	CD300A
PLA2G15	9.49552e-53	1.71168	0.167	0.061	3.19942e-48	C1	PLA2G15
RNASE6	9.85001e-53	0.554216	0.676	0.488	3.31886e-48	C1	RNASE6
IL18BP	1.99563e-52	1.44619	0.23	0.105	6.72408e-48	C1	IL18BP
NEU1	3.07881e-52	0.914178	0.358	0.203	1.03738e-47	C1	NEU1
MCOLN1	3.48933e-52	0.846777	0.342	0.186	1.1757e-47	C1	MCOLN1
ENPP2	5.13597e-52	1.57443	0.248	0.121	1.73051e-47	C1	ENPP2
SQRDL	1.07454e-51	0.676537	0.561	0.398	3.62054e-47	C1	SQRDL
ABHD2	1.12018e-51	1.00971	0.323	0.175	3.77433e-47	C1	ABHD2
DOK2	2.13451e-51	0.659798	0.549	0.367	7.19202e-47	C1	DOK2
CD86	4.78166e-51	0.514631	0.656	0.471	1.61113e-46	C1	CD86
PTGS1	8.11943e-51	1.40057	0.229	0.105	2.73576e-46	C1	PTGS1
SLC37A2	1.0376e-50	1.50015	0.184	0.072	3.49608e-46	C1	SLC37A2
GIMAP4	1.2881e-50	0.687721	0.451	0.279	4.34012e-46	C1	GIMAP4
RALA	1.32611e-50	0.756616	0.517	0.349	4.46821e-46	C1	RALA
GRINA	1.94061e-50	0.538344	0.715	0.54	6.53868e-46	C1	GRINA
SLC38A7	2.88302e-50	2.19695	0.113	0.031	9.71404e-46	C1	SLC38A7
SLC39A11	4.61348e-50	1.43486	0.182	0.072	1.55447e-45	C1	SLC39A11
PLEKHO1	6.94458e-50	0.733763	0.578	0.418	2.33991e-45	C1	PLEKHO1
GNPDA1	8.42299e-50	1.28144	0.243	0.115	2.83804e-45	C1	GNPDA1
ALCAM	9.40437e-50	1.1346	0.312	0.169	3.16871e-45	C1	ALCAM
TBXAS1	2.1727e-49	0.695151	0.458	0.287	7.3207e-45	C1	TBXAS1
ARL6IP1	2.39911e-49	0.576755	0.664	0.498	8.08357e-45	C1	ARL6IP1
REEP5	4.69919e-49	0.5757	0.66	0.505	1.58335e-44	C1	REEP5
FAM20A	4.74522e-49	1.55901	0.142	0.048	1.59885e-44	C1	FAM20A
DHRS3	5.27338e-49	1.59673	0.147	0.051	1.77681e-44	C1	DHRS3
ACVRL1	6.39091e-49	1.79515	0.129	0.041	2.15335e-44	C1	ACVRL1
ARL4C	1.01234e-48	0.760758	0.573	0.41	3.41098e-44	C1	ARL4C
AP2A2	1.43138e-48	1.30158	0.281	0.148	4.8229e-44	C1	AP2A2
TMEM251	2.48264e-48	0.94042	0.277	0.141	8.36502e-44	C1	TMEM251
FRMD4B	4.68621e-48	1.14704	0.274	0.143	1.57897e-43	C1	FRMD4B
NAGK	6.04298e-48	0.699433	0.547	0.387	2.03612e-43	C1	NAGK
SPR	8.41142e-48	1.72556	0.126	0.039	2.83414e-43	C1	SPR
FAM213A	1.52046e-47	1.35514	0.175	0.069	5.12302e-43	C1	FAM213A
PLBD2	1.78471e-47	1.26384	0.241	0.117	6.01342e-43	C1	PLBD2
LILRB3	1.91695e-47	0.53371	0.509	0.323	6.45896e-43	C1	LILRB3
CORO1C	5.76223e-47	0.640137	0.53	0.361	1.94153e-42	C1	CORO1C
MRAS	2.01769e-46	1.65462	0.153	0.057	6.7984e-42	C1	MRAS
SORBS3	2.2031e-46	1.74693	0.151	0.055	7.42311e-42	C1	SORBS3
OSBPL1A	3.06056e-46	1.54437	0.147	0.053	1.03123e-41	C1	OSBPL1A
FLVCR2	3.33321e-46	1.42853	0.191	0.082	1.12309e-41	C1	FLVCR2
DOK3	3.75784e-46	0.700582	0.267	0.131	1.26617e-41	C1	DOK3
CTNND1	5.56554e-46	0.985481	0.31	0.172	1.87525e-41	C1	CTNND1
TNFSF12	6.1307e-46	0.898889	0.338	0.195	2.06568e-41	C1	TNFSF12
SNX2	7.54247e-46	0.591337	0.55	0.387	2.54136e-41	C1	SNX2
DUSP23	8.05022e-46	0.719564	0.45	0.293	2.71244e-41	C1	DUSP23
CLDN7	9.37751e-46	1.91248	0.108	0.031	3.15966e-41	C1	CLDN7
CNIH4	1.06619e-45	0.687485	0.436	0.277	3.59244e-41	C1	CNIH4
SLIRP	1.21399e-45	0.607361	0.647	0.495	4.09042e-41	C1	SLIRP
SNX8	2.21782e-45	0.822685	0.365	0.215	7.47273e-41	C1	SNX8
VKORC1	2.95003e-45	0.648238	0.509	0.354	9.93983e-41	C1	VKORC1
RASSF4	3.48254e-45	0.589577	0.458	0.292	1.17341e-40	C1	RASSF4
TMED9	1.22939e-44	0.518743	0.655	0.502	4.14231e-40	C1	TMED9
SLC29A3	1.45894e-44	1.86372	0.134	0.047	4.91574e-40	C1	SLC29A3
ETV5	1.60741e-44	1.71743	0.167	0.069	5.416e-40	C1	ETV5
NFKBIE	4.4335e-44	0.854964	0.381	0.234	1.49382e-39	C1	NFKBIE
ATP2C1	5.34382e-44	0.996279	0.31	0.174	1.80055e-39	C1	ATP2C1
SLC12A5	2.01244e-43	2.51948	0.1	0.028	6.7807e-39	C1	SLC12A5
GCHFR	4.01503e-43	1.2534	0.346	0.214	1.35283e-38	C1	GCHFR
NENF	5.007e-43	0.709294	0.512	0.36	1.68706e-38	C1	NENF
QSOX1	5.08538e-43	0.679436	0.425	0.269	1.71347e-38	C1	QSOX1
DRAM1	5.18564e-43	0.546809	0.315	0.172	1.74725e-38	C1	DRAM1
ABCG1	6.71979e-43	1.17636	0.236	0.118	2.26416e-38	C1	ABCG1
GSAP	7.80562e-43	0.956572	0.252	0.129	2.63002e-38	C1	GSAP
ITGAV	8.27676e-43	0.920196	0.238	0.117	2.78877e-38	C1	ITGAV
FKBP2	9.94063e-43	0.51315	0.651	0.496	3.3494e-38	C1	FKBP2
CISD3	1.40167e-42	0.666998	0.425	0.272	4.7228e-38	C1	CISD3
ANKH	1.4658e-42	1.34226	0.213	0.102	4.93886e-38	C1	ANKH
SDHB	1.51573e-42	0.758092	0.501	0.36	5.10709e-38	C1	SDHB
RB1	2.15643e-42	1.01035	0.432	0.294	7.26586e-38	C1	RB1
LILRB2	2.53246e-42	0.549741	0.527	0.35	8.53287e-38	C1	LILRB2
SIL1	2.60473e-42	0.872032	0.336	0.198	8.77637e-38	C1	SIL1
FCGR1B	2.8354e-42	0.894651	0.234	0.113	9.5536e-38	C1	FCGR1B
GADD45G	3.28042e-42	0.60592	0.266	0.141	1.10531e-37	C1	GADD45G
SLC17A5	3.39332e-42	1.65671	0.159	0.064	1.14335e-37	C1	SLC17A5
BCAT1	3.74111e-42	0.76748	0.288	0.156	1.26053e-37	C1	BCAT1
ERP44	4.38711e-42	0.60687	0.564	0.411	1.47819e-37	C1	ERP44
COPRS	4.72595e-42	1.03805	0.255	0.134	1.59236e-37	C1	COPRS
CYB5R1	7.03483e-42	1.04742	0.236	0.118	2.37032e-37	C1	CYB5R1
MT1G	1.07456e-41	1.70764	0.166	0.069	3.62061e-37	C1	MT1G
DNPH1	1.3313e-41	0.641607	0.465	0.311	4.48569e-37	C1	DNPH1
HSPA5	1.68524e-41	0.515636	0.655	0.517	5.67824e-37	C1	HSPA5
GBP1	1.74209e-41	0.66071	0.49	0.336	5.86979e-37	C1	GBP1
HTRA1	1.99521e-41	1.93077	0.117	0.039	6.72264e-37	C1	HTRA1
HM13	2.67896e-41	0.592154	0.56	0.414	9.02648e-37	C1	HM13
CXCL10	2.72547e-41	0.65699	0.35	0.213	9.18319e-37	C1	CXCL10
SORT1	3.30062e-41	0.979479	0.2	0.092	1.11211e-36	C1	SORT1
CLTC	4.10778e-41	0.718206	0.468	0.313	1.38408e-36	C1	CLTC
SERINC1	4.18634e-41	0.654005	0.464	0.304	1.41055e-36	C1	SERINC1
NARS	4.45724e-41	0.762536	0.398	0.255	1.50182e-36	C1	NARS
HK3	5.79468e-41	0.812823	0.211	0.098	1.95246e-36	C1	HK3
MARCO	5.98899e-41	1.47064	0.28	0.158	2.01793e-36	C1	MARCO
EMILIN2	6.41116e-41	0.650291	0.414	0.266	2.16018e-36	C1	EMILIN2
ANKRD22	1.12584e-40	1.09588	0.239	0.125	3.79339e-36	C1	ANKRD22
KDELR2	2.16076e-40	0.56979	0.6	0.447	7.28045e-36	C1	KDELR2
PTTG1IP	2.18275e-40	0.691742	0.455	0.308	7.35455e-36	C1	PTTG1IP
PLOD1	3.03038e-40	1.22515	0.196	0.092	1.02106e-35	C1	PLOD1
ARAP1	4.02821e-40	0.837653	0.292	0.163	1.35726e-35	C1	ARAP1
PLXNC1	6.45929e-40	0.834066	0.303	0.172	2.17639e-35	C1	PLXNC1
TBC1D2	6.57844e-40	1.29762	0.134	0.049	2.21654e-35	C1	TBC1D2
SPG21	7.48607e-40	0.514039	0.583	0.427	2.52236e-35	C1	SPG21
SEPN1	7.76848e-40	1.21762	0.185	0.084	2.61751e-35	C1	SEPN1
MKNK1	1.34959e-39	0.915221	0.315	0.185	4.54732e-35	C1	MKNK1
DPP7	1.8649e-39	0.565598	0.614	0.477	6.28361e-35	C1	DPP7
SECTM1	3.01535e-39	0.922002	0.298	0.17	1.01599e-34	C1	SECTM1
TRIM47	3.48053e-39	2.10623	0.11	0.037	1.17273e-34	C1	TRIM47
SPPL2A	3.59184e-39	0.612743	0.491	0.34	1.21023e-34	C1	SPPL2A
CISD2	4.75859e-39	0.667042	0.483	0.335	1.60336e-34	C1	CISD2
PTPN12	4.81171e-39	0.524482	0.403	0.25	1.62126e-34	C1	PTPN12
TLR8	5.34294e-39	0.903644	0.178	0.078	1.80025e-34	C1	TLR8
QKI	6.64162e-39	0.531405	0.501	0.341	2.23783e-34	C1	QKI
B3GNT7	7.35314e-39	1.41757	0.135	0.052	2.47757e-34	C1	B3GNT7
NDFIP1	7.62392e-39	0.603914	0.569	0.424	2.56881e-34	C1	NDFIP1
MYOF	1.05514e-38	1.11882	0.211	0.104	3.5552e-34	C1	MYOF
ARPIN	1.17529e-38	1.34406	0.191	0.091	3.96003e-34	C1	ARPIN
STX4	1.84475e-38	0.732571	0.404	0.262	6.2157e-34	C1	STX4
RBM47	1.97735e-38	0.545674	0.437	0.284	6.66249e-34	C1	RBM47
RASAL2	2.8081e-38	1.73409	0.118	0.041	9.46162e-34	C1	RASAL2
RRAS	3.67196e-38	1.09881	0.206	0.1	1.23723e-33	C1	RRAS
DAPK1	4.27485e-38	1.05093	0.235	0.123	1.44037e-33	C1	DAPK1
JOSD2	4.35082e-38	0.620639	0.453	0.308	1.46596e-33	C1	JOSD2
CD40	4.91377e-38	0.519559	0.441	0.289	1.65565e-33	C1	CD40
UQCRC1	1.26139e-37	0.569902	0.541	0.402	4.25014e-33	C1	UQCRC1
NPTN	1.376e-37	0.832617	0.288	0.163	4.63628e-33	C1	NPTN
LPCAT2	1.52699e-37	0.787777	0.313	0.183	5.14503e-33	C1	LPCAT2
MARCH1	1.62219e-37	0.586425	0.512	0.356	5.46579e-33	C1	MARCH1
SLC25A19	1.63828e-37	0.918534	0.254	0.138	5.52003e-33	C1	SLC25A19
TNFAIP8L2	1.95889e-37	1.00204	0.285	0.164	6.60027e-33	C1	TNFAIP8L2
IGF2R	3.22422e-37	0.744481	0.29	0.164	1.08637e-32	C1	IGF2R
RHOB	3.59582e-37	0.524228	0.481	0.324	1.21158e-32	C1	RHOB
GOLIM4	4.22062e-37	1.0197	0.271	0.153	1.4221e-32	C1	GOLIM4
CH17-340M24.3	4.29949e-37	1.0972	0.203	0.1	1.44867e-32	C1	CH17-340M24.3
CORO1B	6.73463e-37	0.556361	0.551	0.405	2.26917e-32	C1	CORO1B
MOB3B	8.07949e-37	0.989783	0.243	0.129	2.7223e-32	C1	MOB3B
PCK2	8.89786e-37	1.18824	0.189	0.09	2.99804e-32	C1	PCK2
NEK6	9.12583e-37	0.86165	0.268	0.148	3.07486e-32	C1	NEK6
MFSD13A	1.08791e-36	1.58154	0.115	0.041	3.66559e-32	C1	MFSD13A
SLC11A2	1.19228e-36	0.993636	0.214	0.108	4.01728e-32	C1	SLC11A2
ISOC2	1.66856e-36	0.986435	0.313	0.193	5.62205e-32	C1	ISOC2
BCKDK	1.85011e-36	0.638215	0.422	0.282	6.23377e-32	C1	BCKDK
COQ2	2.05416e-36	0.811794	0.247	0.132	6.92129e-32	C1	COQ2
RBPJ	2.48532e-36	0.525076	0.608	0.453	8.37402e-32	C1	RBPJ
ATP6V1C1	3.79174e-36	0.674979	0.329	0.198	1.27759e-31	C1	ATP6V1C1
TXNDC17	4.42816e-36	0.52169	0.55	0.401	1.49202e-31	C1	TXNDC17
LACTB	5.14886e-36	0.539904	0.445	0.299	1.73486e-31	C1	LACTB
SLC3A2	5.62514e-36	0.522979	0.551	0.408	1.89533e-31	C1	SLC3A2
ITPR2	5.66168e-36	0.948717	0.288	0.169	1.90765e-31	C1	ITPR2
HN1	6.57034e-36	0.524009	0.634	0.48	2.21381e-31	C1	HN1
P2RX4	8.1845e-36	0.725849	0.317	0.189	2.75769e-31	C1	P2RX4
SIGLEC9	8.71316e-36	0.678019	0.224	0.113	2.93581e-31	C1	SIGLEC9
APMAP	8.88114e-36	0.769876	0.364	0.233	2.99241e-31	C1	APMAP
AGAP3	1.11087e-35	0.915592	0.209	0.105	3.74298e-31	C1	AGAP3
NAIP	1.11182e-35	0.667606	0.337	0.205	3.74615e-31	C1	NAIP
TCIRG1	1.18548e-35	0.552472	0.537	0.395	3.99435e-31	C1	TCIRG1
TNS1	1.36441e-35	1.23314	0.112	0.04	4.59723e-31	C1	TNS1
RILP	1.3903e-35	0.77256	0.304	0.18	4.68447e-31	C1	RILP
EVA1B	1.81286e-35	1.34895	0.183	0.088	6.10827e-31	C1	EVA1B
OAZ2	1.9465e-35	0.577669	0.547	0.405	6.55853e-31	C1	OAZ2
SGPP1	3.23973e-35	1.51034	0.167	0.077	1.09159e-30	C1	SGPP1
RRAGD	3.6487e-35	1.20561	0.154	0.067	1.22939e-30	C1	RRAGD
AOAH	4.13255e-35	0.638305	0.367	0.233	1.39242e-30	C1	AOAH
ECHS1	4.40302e-35	0.659421	0.43	0.294	1.48355e-30	C1	ECHS1
TRPM2	5.1621e-35	1.3452	0.164	0.075	1.73932e-30	C1	TRPM2
GPR137B	6.86376e-35	0.554653	0.401	0.26	2.31268e-30	C1	GPR137B
KCNN4	7.05541e-35	0.943862	0.248	0.137	2.37725e-30	C1	KCNN4
EGR2	7.60843e-35	1.10879	0.192	0.095	2.56359e-30	C1	EGR2
ITGAM	8.56818e-35	0.574477	0.325	0.192	2.88696e-30	C1	ITGAM
SNX24	1.04578e-34	1.54082	0.116	0.043	3.52364e-30	C1	SNX24
SIGLEC10	1.09554e-34	1.00389	0.254	0.144	3.69133e-30	C1	SIGLEC10
HAVCR2	1.1939e-34	0.531597	0.469	0.324	4.02272e-30	C1	HAVCR2
TCEAL3	1.27449e-34	1.17625	0.191	0.095	4.29426e-30	C1	TCEAL3
ANG	1.85339e-34	1.22408	0.145	0.062	6.24482e-30	C1	ANG
RGS12	3.654e-34	1.274	0.193	0.097	1.23118e-29	C1	RGS12
ATP6V1A	5.13602e-34	0.597666	0.378	0.242	1.73053e-29	C1	ATP6V1A
HLA-DRB5	5.8554e-34	0.609711	0.754	0.684	1.97292e-29	C1	HLA-DRB5
C10orf11	7.11283e-34	0.830519	0.201	0.101	2.3966e-29	C1	C10orf11
DSE	7.18886e-34	0.503608	0.488	0.341	2.42222e-29	C1	DSE
HS3ST1	1.02874e-33	1.62137	0.137	0.058	3.46624e-29	C1	HS3ST1
SASH1	1.24809e-33	1.65191	0.1	0.034	4.20531e-29	C1	SASH1
HES1	1.27971e-33	0.736786	0.241	0.131	4.31185e-29	C1	HES1
TMEM53	4.66564e-33	1.4822	0.115	0.044	1.57204e-28	C1	TMEM53
IL7R	6.82216e-33	0.783873	0.418	0.287	2.29866e-28	C1	IL7R
H2AFJ	9.62722e-33	0.500978	0.553	0.412	3.24379e-28	C1	H2AFJ
FKBP15	1.03732e-32	0.784233	0.276	0.162	3.49516e-28	C1	FKBP15
FAM195A	1.32407e-32	0.844135	0.25	0.142	4.46133e-28	C1	FAM195A
CNDP2	1.36207e-32	0.560755	0.516	0.375	4.58936e-28	C1	CNDP2
SDHD	2.0902e-32	0.588119	0.463	0.334	7.04273e-28	C1	SDHD
GABARAP	2.59661e-32	0.53583	0.561	0.422	8.74903e-28	C1	GABARAP
S1PR2	3.70423e-32	1.41081	0.149	0.068	1.2481e-27	C1	S1PR2
GATM	3.72113e-32	1.86437	0.111	0.043	1.2538e-27	C1	GATM
RALGDS	4.29447e-32	0.893593	0.271	0.159	1.44698e-27	C1	RALGDS
CA11	6.1046e-32	1.24381	0.131	0.055	2.05688e-27	C1	CA11
EIF4EBP1	6.12187e-32	0.517059	0.487	0.347	2.0627e-27	C1	EIF4EBP1
EDEM2	7.22678e-32	0.920591	0.263	0.154	2.43499e-27	C1	EDEM2
LRP12	8.79445e-32	1.31018	0.101	0.036	2.9632e-27	C1	LRP12
ATG7	1.10559e-31	0.875591	0.201	0.104	3.72518e-27	C1	ATG7
SLC30A1	1.23831e-31	0.908621	0.16	0.074	4.17236e-27	C1	SLC30A1
TMEM208	1.42963e-31	0.606737	0.441	0.309	4.81701e-27	C1	TMEM208
NAGA	1.44003e-31	0.691582	0.397	0.269	4.85203e-27	C1	NAGA
PLEKHM2	1.70628e-31	0.897879	0.199	0.103	5.74915e-27	C1	PLEKHM2
NUCB1	1.73734e-31	0.549317	0.544	0.419	5.85381e-27	C1	NUCB1
LILRA6	1.97382e-31	0.798102	0.18	0.087	6.65059e-27	C1	LILRA6
RAP2A	2.16732e-31	1.11438	0.204	0.109	7.30255e-27	C1	RAP2A
ABL2	2.24303e-31	0.888147	0.269	0.159	7.55766e-27	C1	ABL2
TRPV2	2.55494e-31	0.836132	0.326	0.211	8.6086e-27	C1	TRPV2
ALOX5	2.65374e-31	0.66885	0.403	0.275	8.9415e-27	C1	ALOX5
SLC27A3	3.80446e-31	0.891945	0.245	0.14	1.28188e-26	C1	SLC27A3
ARRDC4	6.6014e-31	1.12477	0.124	0.051	2.22428e-26	C1	ARRDC4
ADPGK	6.70275e-31	0.562325	0.502	0.366	2.25842e-26	C1	ADPGK
APH1B	8.39402e-31	0.847665	0.203	0.106	2.82828e-26	C1	APH1B
TPCN1	8.59727e-31	1.24577	0.13	0.055	2.89676e-26	C1	TPCN1
SUSD6	1.00917e-30	0.66209	0.33	0.211	3.40029e-26	C1	SUSD6
MGST2	1.01171e-30	0.601748	0.471	0.339	3.40885e-26	C1	MGST2
GUSB	1.78015e-30	0.747695	0.348	0.233	5.99804e-26	C1	GUSB
GBGT1	1.86791e-30	1.06909	0.143	0.064	6.29372e-26	C1	GBGT1
PDE4DIP	1.87227e-30	0.56483	0.301	0.184	6.30841e-26	C1	PDE4DIP
SLC35F6	2.4007e-30	0.85932	0.235	0.134	8.08893e-26	C1	SLC35F6
SERPINB6	4.41239e-30	0.504628	0.468	0.334	1.48671e-25	C1	SERPINB6
TCEAL8	4.72035e-30	0.624057	0.389	0.264	1.59048e-25	C1	TCEAL8
LINC00116	6.48651e-30	0.721231	0.337	0.221	2.18556e-25	C1	LINC00116
ATP1B1	8.6076e-30	1.04504	0.243	0.144	2.90025e-25	C1	ATP1B1
TP53I3	1.8652e-29	1.05791	0.159	0.076	6.28459e-25	C1	TP53I3
RHOQ	2.13626e-29	0.584958	0.265	0.155	7.19792e-25	C1	RHOQ
ANKRD9	2.31132e-29	1.59162	0.112	0.045	7.78776e-25	C1	ANKRD9
STX12	2.38384e-29	0.59753	0.355	0.232	8.03212e-25	C1	STX12
RPN2	2.86492e-29	0.508941	0.541	0.418	9.65305e-25	C1	RPN2
ATP2A2	3.85359e-29	0.708654	0.329	0.214	1.29843e-24	C1	ATP2A2
LACC1	4.03779e-29	1.45301	0.137	0.063	1.36049e-24	C1	LACC1
SFXN3	4.10781e-29	0.959233	0.197	0.105	1.38409e-24	C1	SFXN3
NTAN1	5.0655e-29	0.893173	0.267	0.162	1.70677e-24	C1	NTAN1
MSRB2	5.71125e-29	0.63855	0.306	0.192	1.92435e-24	C1	MSRB2
TPD52L2	7.91354e-29	0.656511	0.31	0.195	2.66639e-24	C1	TPD52L2
PTPRO	8.50347e-29	1.32058	0.132	0.059	2.86516e-24	C1	PTPRO
ZFYVE16	9.0586e-29	0.582983	0.274	0.162	3.0522e-24	C1	ZFYVE16
ABR	1.09964e-28	0.90362	0.264	0.162	3.70513e-24	C1	ABR
ASCL2	1.24289e-28	0.864152	0.211	0.116	4.18779e-24	C1	ASCL2
SIDT2	1.50663e-28	0.984578	0.184	0.095	5.07643e-24	C1	SIDT2
FAM129B	1.89706e-28	0.697524	0.242	0.14	6.39194e-24	C1	FAM129B
NDUFV3	1.9069e-28	0.658206	0.379	0.259	6.42511e-24	C1	NDUFV3
PARVB	3.77096e-28	0.562288	0.343	0.223	1.27059e-23	C1	PARVB
REEP4	7.82531e-28	0.891566	0.251	0.153	2.63666e-23	C1	REEP4
ADAMTSL4	9.59396e-28	0.96686	0.224	0.128	3.23259e-23	C1	ADAMTSL4
LIMK1	1.00277e-27	1.10601	0.186	0.099	3.37874e-23	C1	LIMK1
SLC39A1	1.07633e-27	0.607048	0.359	0.245	3.62658e-23	C1	SLC39A1
CLCN7	1.23613e-27	0.88779	0.223	0.129	4.16502e-23	C1	CLCN7
PLOD3	1.23726e-27	0.943211	0.203	0.113	4.16881e-23	C1	PLOD3
IFNAR1	1.36306e-27	0.585329	0.351	0.235	4.59271e-23	C1	IFNAR1
SNX6	1.3762e-27	0.584285	0.471	0.349	4.63697e-23	C1	SNX6
ALG3	1.67209e-27	0.836572	0.262	0.161	5.63392e-23	C1	ALG3
DTX2	1.7167e-27	1.05378	0.161	0.081	5.78425e-23	C1	DTX2
IL18	2.03535e-27	0.889872	0.276	0.172	6.8579e-23	C1	IL18
TMEM179B	2.40039e-27	0.525798	0.491	0.372	8.08789e-23	C1	TMEM179B
ALG5	2.64728e-27	0.673404	0.337	0.225	8.91973e-23	C1	ALG5
MRPL40	3.4604e-27	0.665198	0.328	0.216	1.16595e-22	C1	MRPL40
SERINC2	3.48007e-27	0.94143	0.116	0.049	1.17257e-22	C1	SERINC2
PRDX4	4.33343e-27	0.718041	0.326	0.219	1.46011e-22	C1	PRDX4
ITPRIPL2	4.52335e-27	1.01737	0.2	0.112	1.5241e-22	C1	ITPRIPL2
DSC2	5.34228e-27	0.909683	0.129	0.058	1.80003e-22	C1	DSC2
GGT5	5.9637e-27	1.22803	0.135	0.063	2.00941e-22	C1	GGT5
PHC2	6.73613e-27	0.704161	0.278	0.173	2.26967e-22	C1	PHC2
IKBKE	7.38245e-27	0.907386	0.164	0.084	2.48744e-22	C1	IKBKE
TXNDC12	1.18173e-26	0.57039	0.419	0.3	3.98171e-22	C1	TXNDC12
COMMD4	1.22664e-26	0.767213	0.31	0.204	4.13303e-22	C1	COMMD4
UROD	1.56834e-26	0.68362	0.269	0.165	5.28435e-22	C1	UROD
GNA13	1.76606e-26	0.650249	0.415	0.297	5.95058e-22	C1	GNA13
HSD17B4	1.79279e-26	0.728402	0.268	0.166	6.04064e-22	C1	HSD17B4
UBAC1	2.06884e-26	0.849346	0.255	0.157	6.97074e-22	C1	UBAC1
METTL1	2.52644e-26	1.35801	0.111	0.047	8.51259e-22	C1	METTL1
SPNS1	2.62167e-26	0.591722	0.351	0.239	8.83345e-22	C1	SPNS1
NFE2L1	2.89521e-26	1.10219	0.194	0.109	9.75512e-22	C1	NFE2L1
HLA-DOA	3.06518e-26	0.951387	0.283	0.186	1.03278e-21	C1	HLA-DOA
FNIP2	4.74719e-26	0.665057	0.323	0.212	1.59952e-21	C1	FNIP2
NPC1	5.13279e-26	0.88824	0.177	0.093	1.72944e-21	C1	NPC1
MTCH2	5.13343e-26	0.565328	0.396	0.28	1.72966e-21	C1	MTCH2
TOM1	6.04729e-26	0.517173	0.329	0.212	2.03757e-21	C1	TOM1
VASH1	6.45677e-26	0.938785	0.242	0.148	2.17555e-21	C1	VASH1
KDELR1	7.87141e-26	0.532458	0.452	0.333	2.65219e-21	C1	KDELR1
NCSTN	1.10311e-25	0.704512	0.3	0.195	3.71682e-21	C1	NCSTN
TRIP6	1.71281e-25	0.982925	0.189	0.105	5.77115e-21	C1	TRIP6
PAPSS2	1.89335e-25	0.939487	0.128	0.059	6.37947e-21	C1	PAPSS2
TLR1	2.39305e-25	0.739321	0.197	0.11	8.06315e-21	C1	TLR1
PTGR1	2.78762e-25	1.12284	0.116	0.051	9.39262e-21	C1	PTGR1
TM2D2	6.00948e-25	0.768706	0.24	0.147	2.02484e-20	C1	TM2D2
RMDN3	6.41934e-25	1.02409	0.183	0.101	2.16293e-20	C1	RMDN3
MT1X	7.10716e-25	1.1628	0.395	0.288	2.39469e-20	C1	MT1X
HLA-DQA2	7.87249e-25	0.904552	0.311	0.214	2.65256e-20	C1	HLA-DQA2
C5AR2	1.04264e-24	1.29308	0.104	0.043	3.51308e-20	C1	C5AR2
NFAM1	1.39294e-24	0.633945	0.186	0.101	4.69338e-20	C1	NFAM1
TSPAN14	1.72814e-24	0.541274	0.334	0.224	5.8228e-20	C1	TSPAN14
NAA20	2.92879e-24	0.610229	0.374	0.267	9.86827e-20	C1	NAA20
MARVELD1	3.14901e-24	1.39905	0.114	0.051	1.06103e-19	C1	MARVELD1
ARL2	3.38731e-24	0.645555	0.361	0.253	1.14132e-19	C1	ARL2
MESDC2	3.6197e-24	0.562502	0.39	0.277	1.21962e-19	C1	MESDC2
CLIC4	4.00432e-24	0.609102	0.244	0.149	1.34922e-19	C1	CLIC4
PAQR8	4.50388e-24	1.34227	0.119	0.056	1.51754e-19	C1	PAQR8
TMED7	4.51387e-24	0.532074	0.315	0.209	1.5209e-19	C1	TMED7
FAM127A	4.87327e-24	0.661335	0.238	0.144	1.642e-19	C1	FAM127A
SNX5	5.41389e-24	0.648501	0.373	0.264	1.82416e-19	C1	SNX5
GPD2	5.5183e-24	0.948958	0.143	0.071	1.85934e-19	C1	GPD2
SLAMF9	6.84381e-24	0.640486	0.113	0.05	2.30595e-19	C1	SLAMF9
P4HA1	1.29777e-23	0.503649	0.28	0.179	4.3727e-19	C1	P4HA1
MT1F	1.30686e-23	0.924069	0.251	0.159	4.40333e-19	C1	MT1F
NAGLU	1.32931e-23	1.05349	0.127	0.061	4.47897e-19	C1	NAGLU
PINK1	1.37103e-23	0.99888	0.117	0.054	4.61956e-19	C1	PINK1
HVCN1	1.37834e-23	0.561241	0.283	0.182	4.64419e-19	C1	HVCN1
OSTM1	1.42041e-23	0.607941	0.276	0.176	4.78594e-19	C1	OSTM1
TMEM140	1.59611e-23	1.07639	0.132	0.064	5.37794e-19	C1	TMEM140
GALC	1.66563e-23	1.08292	0.165	0.09	5.61217e-19	C1	GALC
HIBADH	1.80283e-23	1.21297	0.134	0.067	6.07445e-19	C1	HIBADH
RAP2B	1.92562e-23	0.599319	0.394	0.286	6.48817e-19	C1	RAP2B
TMEM33	2.89771e-23	0.548897	0.325	0.218	9.76355e-19	C1	TMEM33
NCK1	3.50049e-23	0.742921	0.254	0.161	1.17946e-18	C1	NCK1
PSMB5	3.90671e-23	0.588811	0.374	0.267	1.31633e-18	C1	PSMB5
CHST11	4.25629e-23	0.55178	0.366	0.26	1.43412e-18	C1	CHST11
RHBDD2	4.3248e-23	0.639337	0.355	0.249	1.4572e-18	C1	RHBDD2
ACOT13	5.41138e-23	0.845525	0.208	0.123	1.82331e-18	C1	ACOT13
CA2	5.41525e-23	1.02514	0.15	0.078	1.82462e-18	C1	CA2
CPQ	6.07781e-23	0.520423	0.269	0.17	2.04786e-18	C1	CPQ
COA6	6.24267e-23	0.720561	0.266	0.172	2.10341e-18	C1	COA6
HOMER3	6.25633e-23	0.720153	0.126	0.06	2.10801e-18	C1	HOMER3
APOL4	6.56434e-23	1.35447	0.122	0.059	2.21179e-18	C1	APOL4
GBAS	6.64707e-23	0.543968	0.306	0.206	2.23966e-18	C1	GBAS
APOL6	7.11803e-23	0.516587	0.333	0.226	2.39835e-18	C1	APOL6
DUSP3	8.662e-23	0.683108	0.299	0.201	2.91857e-18	C1	DUSP3
SCAMP2	9.26724e-23	0.646501	0.415	0.313	3.1225e-18	C1	SCAMP2
PSMC2	1.07763e-22	0.612246	0.344	0.241	3.63096e-18	C1	PSMC2
SRD5A3	1.08943e-22	0.709863	0.222	0.135	3.67072e-18	C1	SRD5A3
MRPL27	1.10572e-22	0.521939	0.365	0.257	3.7256e-18	C1	MRPL27
ALDH1A1	1.14842e-22	0.825904	0.111	0.05	3.86947e-18	C1	ALDH1A1
SCARB1	1.40918e-22	1.38713	0.113	0.053	4.74808e-18	C1	SCARB1
GBP5	1.73677e-22	0.719228	0.285	0.191	5.85189e-18	C1	GBP5
CCDC47	1.88987e-22	0.72512	0.299	0.206	6.36774e-18	C1	CCDC47
MDH1	2.1949e-22	0.573781	0.439	0.336	7.39551e-18	C1	MDH1
PI4K2A	2.58824e-22	1.10937	0.14	0.073	8.72081e-18	C1	PI4K2A
GNPTG	2.89702e-22	0.707738	0.231	0.143	9.76122e-18	C1	GNPTG
SELM	3.30497e-22	0.945084	0.223	0.139	1.11358e-17	C1	SELM
NAGPA	3.43642e-22	0.83813	0.191	0.111	1.15787e-17	C1	NAGPA
JKAMP	3.48218e-22	0.586943	0.297	0.198	1.17329e-17	C1	JKAMP
AP006222.2	3.81281e-22	1.04694	0.159	0.087	1.28469e-17	C1	AP006222.2
KIAA0930	4.25854e-22	0.718109	0.293	0.198	1.43487e-17	C1	KIAA0930
SPINT1	4.39596e-22	0.764893	0.227	0.142	1.48118e-17	C1	SPINT1
SLC22A18	5.55204e-22	0.88413	0.187	0.108	1.8707e-17	C1	SLC22A18
GLB1	5.8151e-22	0.620597	0.301	0.203	1.95934e-17	C1	GLB1
RDX	6.08713e-22	0.630461	0.28	0.186	2.051e-17	C1	RDX
GIMAP6	8.68124e-22	1.041	0.153	0.083	2.92506e-17	C1	GIMAP6
NUDT3	9.02263e-22	0.529018	0.389	0.283	3.04008e-17	C1	NUDT3
TMEM144	9.06489e-22	1.25425	0.1	0.044	3.05432e-17	C1	TMEM144
RCBTB2	1.36932e-21	0.671676	0.175	0.098	4.6138e-17	C1	RCBTB2
EMC7	1.62789e-21	0.517417	0.425	0.319	5.48503e-17	C1	EMC7
PPARD	1.66367e-21	0.891772	0.145	0.076	5.60558e-17	C1	PPARD
MARCH2	1.66669e-21	0.527438	0.307	0.208	5.61575e-17	C1	MARCH2
CRYL1	2.34534e-21	0.682927	0.164	0.09	7.9024e-17	C1	CRYL1
HYAL2	2.461e-21	1.05027	0.122	0.061	8.2921e-17	C1	HYAL2
CD109	2.48909e-21	1.06677	0.121	0.059	8.38675e-17	C1	CD109
DNMT1	3.01542e-21	0.710539	0.33	0.231	1.01602e-16	C1	DNMT1
CLN6	3.74771e-21	0.973099	0.184	0.108	1.26275e-16	C1	CLN6
VPS37C	3.75183e-21	0.824884	0.136	0.07	1.26414e-16	C1	VPS37C
RAB7B	4.21163e-21	0.90409	0.13	0.066	1.41907e-16	C1	RAB7B
GSTM4	4.83883e-21	1.23876	0.142	0.077	1.6304e-16	C1	GSTM4
GIMAP8	5.89842e-21	0.922485	0.111	0.052	1.98741e-16	C1	GIMAP8
CDC42EP1	6.13467e-21	0.933211	0.112	0.053	2.06702e-16	C1	CDC42EP1
PLXNB2	6.4787e-21	0.579892	0.288	0.193	2.18293e-16	C1	PLXNB2
ALDH3A2	8.8342e-21	0.985957	0.143	0.077	2.9766e-16	C1	ALDH3A2
AMPD3	9.86825e-21	0.866101	0.162	0.091	3.32501e-16	C1	AMPD3
SLC25A24	1.02723e-20	0.660512	0.301	0.207	3.46114e-16	C1	SLC25A24
UBTD1	1.93791e-20	0.906759	0.126	0.063	6.52958e-16	C1	UBTD1
TEX264	2.00581e-20	0.597211	0.354	0.258	6.75839e-16	C1	TEX264
MRPL15	2.08561e-20	0.688621	0.263	0.174	7.02725e-16	C1	MRPL15
MAX	2.17648e-20	0.500121	0.376	0.271	7.33343e-16	C1	MAX
TGFBR1	2.33321e-20	0.764793	0.19	0.114	7.86151e-16	C1	TGFBR1
RNPEP	2.49502e-20	0.532333	0.368	0.267	8.40674e-16	C1	RNPEP
CTC-425F1.4	2.62054e-20	1.13599	0.128	0.066	8.82965e-16	C1	CTC-425F1.4
ZNF331	2.82752e-20	0.640576	0.306	0.212	9.52704e-16	C1	ZNF331
LTC4S	2.88498e-20	1.41862	0.101	0.047	9.72064e-16	C1	LTC4S
GIMAP1	3.20172e-20	0.533382	0.238	0.151	1.07879e-15	C1	GIMAP1
SREBF1	3.22269e-20	1.12354	0.147	0.081	1.08585e-15	C1	SREBF1
MCFD2	3.40526e-20	0.755187	0.223	0.14	1.14737e-15	C1	MCFD2
DOK1	3.51846e-20	0.643119	0.234	0.15	1.18551e-15	C1	DOK1
IGFLR1	3.74694e-20	0.67052	0.318	0.227	1.26249e-15	C1	IGFLR1
TDP2	4.53498e-20	0.846525	0.206	0.128	1.52802e-15	C1	TDP2
COA3	4.76711e-20	0.513925	0.345	0.248	1.60623e-15	C1	COA3
SETD3	5.51299e-20	0.652543	0.209	0.129	1.85755e-15	C1	SETD3
HTATIP2	5.71627e-20	0.533836	0.319	0.223	1.92604e-15	C1	HTATIP2
BEX4	6.29275e-20	0.605517	0.321	0.227	2.12028e-15	C1	BEX4
MAPK13	6.61035e-20	1.00286	0.127	0.066	2.22729e-15	C1	MAPK13
TMEM138	8.42266e-20	0.835349	0.196	0.12	2.83793e-15	C1	TMEM138
SLC29A1	8.8415e-20	0.953873	0.128	0.066	2.97905e-15	C1	SLC29A1
IER5L	9.02904e-20	1.15276	0.1	0.047	3.04225e-15	C1	IER5L
RHBDF2	9.35637e-20	0.529166	0.303	0.206	3.15254e-15	C1	RHBDF2
SLC8B1	9.49622e-20	0.908619	0.181	0.109	3.19966e-15	C1	SLC8B1
CYP2S1	1.30175e-19	1.27542	0.154	0.089	4.38613e-15	C1	CYP2S1
TMEM60	1.49972e-19	0.637827	0.263	0.174	5.05315e-15	C1	TMEM60
NFIC	1.56447e-19	0.749647	0.251	0.168	5.27133e-15	C1	NFIC
MANBA	1.59273e-19	0.618121	0.237	0.153	5.36655e-15	C1	MANBA
RCN1	1.75987e-19	0.797353	0.185	0.111	5.9297e-15	C1	RCN1
RASGRP3	2.16043e-19	0.912755	0.157	0.09	7.27937e-15	C1	RASGRP3
MINK1	2.34438e-19	1.00198	0.132	0.071	7.89916e-15	C1	MINK1
HAGHL	2.53635e-19	1.18037	0.12	0.062	8.54598e-15	C1	HAGHL
FAM105A	2.59768e-19	0.528467	0.357	0.257	8.75263e-15	C1	FAM105A
ITFG1	3.07572e-19	0.638219	0.255	0.169	1.03633e-14	C1	ITFG1
STX6	3.85459e-19	0.518068	0.205	0.126	1.29877e-14	C1	STX6
RGCC	3.9408e-19	0.934419	0.444	0.355	1.32781e-14	C1	RGCC
POLD4	4.1e-19	0.521137	0.307	0.213	1.38145e-14	C1	POLD4
GALM	4.3898e-19	0.767061	0.255	0.171	1.4791e-14	C1	GALM
UBASH3B	4.40643e-19	1.05515	0.138	0.075	1.4847e-14	C1	UBASH3B
GIMAP7	5.43486e-19	0.603465	0.269	0.182	1.83122e-14	C1	GIMAP7
DDRGK1	5.71273e-19	0.518015	0.358	0.264	1.92485e-14	C1	DDRGK1
ARSB	5.75199e-19	0.913413	0.132	0.07	1.93807e-14	C1	ARSB
TNFRSF12A	8.54149e-19	0.917048	0.116	0.059	2.87797e-14	C1	TNFRSF12A
G6PC3	9.64985e-19	0.681587	0.201	0.125	3.25142e-14	C1	G6PC3
ILVBL	1.03866e-18	0.846614	0.153	0.088	3.49965e-14	C1	ILVBL
SCCPDH	1.34288e-18	0.745926	0.181	0.109	4.52469e-14	C1	SCCPDH
SMURF2	1.36303e-18	1.11464	0.14	0.078	4.59261e-14	C1	SMURF2
ATP6V1D	1.51279e-18	0.515937	0.33	0.237	5.09718e-14	C1	ATP6V1D
HSBP1L1	2.64148e-18	0.876041	0.108	0.054	8.9002e-14	C1	HSBP1L1
HINT3	2.67996e-18	0.972284	0.134	0.073	9.02986e-14	C1	HINT3
CLN5	2.82574e-18	0.681362	0.2	0.125	9.52106e-14	C1	CLN5
MRPL34	3.15035e-18	0.543005	0.368	0.276	1.06148e-13	C1	MRPL34
AMDHD2	3.23106e-18	0.805998	0.205	0.129	1.08867e-13	C1	AMDHD2
SUCNR1	4.29341e-18	0.983703	0.129	0.07	1.44662e-13	C1	SUCNR1
MRPL12	4.35737e-18	0.514269	0.342	0.253	1.46817e-13	C1	MRPL12
UTP18	5.21149e-18	0.664539	0.254	0.174	1.75596e-13	C1	UTP18
YIF1A	5.66688e-18	0.518404	0.356	0.264	1.9094e-13	C1	YIF1A
CYB5A	5.91339e-18	0.639127	0.261	0.177	1.99246e-13	C1	CYB5A
CHMP2B	6.31483e-18	0.503083	0.325	0.233	2.12772e-13	C1	CHMP2B
RNF135	6.88238e-18	0.558437	0.203	0.127	2.31895e-13	C1	RNF135
ARSA	8.8005e-18	0.690831	0.208	0.133	2.96524e-13	C1	ARSA
FAH	1.04942e-17	0.871992	0.135	0.075	3.53591e-13	C1	FAH
DYNLT3	1.10687e-17	0.711492	0.211	0.137	3.72949e-13	C1	DYNLT3
PPP2CB	1.57976e-17	0.648419	0.204	0.13	5.32284e-13	C1	PPP2CB
SEMA4A	1.86736e-17	0.644906	0.31	0.228	6.29188e-13	C1	SEMA4A
NDUFS3	2.04751e-17	0.533317	0.381	0.292	6.89887e-13	C1	NDUFS3
RREB1	2.19424e-17	0.622379	0.229	0.15	7.39326e-13	C1	RREB1
DPM3	2.38105e-17	0.518639	0.369	0.274	8.02272e-13	C1	DPM3
TPRA1	2.50398e-17	0.748912	0.17	0.104	8.4369e-13	C1	TPRA1
GCLC	2.61176e-17	1.05616	0.132	0.073	8.80005e-13	C1	GCLC
YIF1B	3.0023e-17	0.544336	0.335	0.247	1.0116e-12	C1	YIF1B
KLHDC7B	3.33706e-17	1.09448	0.14	0.081	1.12439e-12	C1	KLHDC7B
NUDT14	3.6069e-17	0.570666	0.26	0.178	1.21531e-12	C1	NUDT14
SERPINH1	4.00725e-17	0.519106	0.119	0.063	1.3502e-12	C1	SERPINH1
ARL8A	4.12119e-17	0.657687	0.273	0.191	1.38859e-12	C1	ARL8A
ACAA2	5.40681e-17	0.573127	0.268	0.186	1.82177e-12	C1	ACAA2
CLIP4	6.02619e-17	0.856425	0.112	0.058	2.03046e-12	C1	CLIP4
GANAB	6.15403e-17	0.631425	0.255	0.175	2.07354e-12	C1	GANAB
RTN1	6.63847e-17	0.733034	0.132	0.074	2.23677e-12	C1	RTN1
SNCA	6.67157e-17	0.708826	0.187	0.117	2.24792e-12	C1	SNCA
WIPI1	8.26893e-17	0.667834	0.164	0.099	2.78613e-12	C1	WIPI1
ST3GAL1	8.67627e-17	0.550269	0.26	0.18	2.92338e-12	C1	ST3GAL1
HACD3	8.81874e-17	1.01752	0.138	0.079	2.97139e-12	C1	HACD3
COMMD5	9.69476e-17	0.602324	0.239	0.162	3.26655e-12	C1	COMMD5
ENOSF1	1.24345e-16	1.2103	0.111	0.059	4.18968e-12	C1	ENOSF1
MILR1	1.27037e-16	0.528686	0.208	0.133	4.28037e-12	C1	MILR1
ACBD3	1.31808e-16	0.72278	0.181	0.113	4.44113e-12	C1	ACBD3
PNPLA6	1.74462e-16	0.55009	0.269	0.188	5.87832e-12	C1	PNPLA6
FLCN	1.86329e-16	0.858148	0.117	0.063	6.27818e-12	C1	FLCN
NTPCR	2.20149e-16	0.802012	0.162	0.099	7.41771e-12	C1	NTPCR
SCAMP3	2.20291e-16	0.661343	0.234	0.159	7.42247e-12	C1	SCAMP3
SLC4A7	2.26585e-16	0.802543	0.206	0.135	7.63456e-12	C1	SLC4A7
ARL1	2.37467e-16	0.649155	0.224	0.15	8.0012e-12	C1	ARL1
PBDC1	2.73351e-16	0.665008	0.233	0.157	9.2103e-12	C1	PBDC1
CDK5	2.82661e-16	0.710287	0.159	0.096	9.52399e-12	C1	CDK5
STARD3	3.01599e-16	0.651724	0.229	0.154	1.01621e-11	C1	STARD3
CDCP1	3.23116e-16	0.747727	0.112	0.06	1.08871e-11	C1	CDCP1
SLC35B1	3.42549e-16	0.506799	0.275	0.193	1.15418e-11	C1	SLC35B1
CCR5	5.48267e-16	0.907877	0.142	0.084	1.84733e-11	C1	CCR5
AC147651.4	6.00299e-16	0.92195	0.112	0.06	2.02265e-11	C1	AC147651.4
IST1	6.07128e-16	0.552169	0.298	0.215	2.04566e-11	C1	IST1
ARID5B	6.61217e-16	0.584444	0.267	0.188	2.2279e-11	C1	ARID5B
DTX3L	8.28258e-16	0.614614	0.241	0.165	2.79073e-11	C1	DTX3L
CHID1	1.17101e-15	0.583936	0.251	0.174	3.94559e-11	C1	CHID1
PHACTR2	1.17888e-15	0.569079	0.259	0.181	3.9721e-11	C1	PHACTR2
F13A1	1.33329e-15	1.26144	0.127	0.073	4.49238e-11	C1	F13A1
TCEAL1	1.34803e-15	0.912878	0.107	0.057	4.54206e-11	C1	TCEAL1
VAC14	1.41113e-15	0.705829	0.216	0.145	4.75465e-11	C1	VAC14
TXNRD1	1.62896e-15	0.625701	0.211	0.141	5.48863e-11	C1	TXNRD1
ARMT1	1.64441e-15	0.787848	0.21	0.141	5.54069e-11	C1	ARMT1
TPM1	1.97742e-15	0.874237	0.144	0.086	6.66273e-11	C1	TPM1
DBP	2.13844e-15	0.92139	0.123	0.069	7.20527e-11	C1	DBP
STAC3	2.36257e-15	0.625159	0.181	0.115	7.96044e-11	C1	STAC3
TMEM150A	2.50702e-15	0.945305	0.12	0.067	8.44715e-11	C1	TMEM150A
PIGT	2.63909e-15	0.561646	0.299	0.22	8.89215e-11	C1	PIGT
C6orf1	2.81109e-15	0.520916	0.296	0.216	9.47168e-11	C1	C6orf1
ATF6	3.06722e-15	0.53022	0.244	0.168	1.03347e-10	C1	ATF6
GPRIN3	3.16869e-15	0.851704	0.225	0.156	1.06766e-10	C1	GPRIN3
C14orf119	4.4556e-15	0.520293	0.292	0.212	1.50127e-10	C1	C14orf119
LMO4	4.70551e-15	0.518981	0.34	0.256	1.58547e-10	C1	LMO4
MRPS25	5.89271e-15	0.560176	0.232	0.16	1.98549e-10	C1	MRPS25
MIR4458HG	6.25259e-15	1.26226	0.118	0.067	2.10675e-10	C1	MIR4458HG
GOLT1B	6.53687e-15	0.50669	0.262	0.185	2.20253e-10	C1	GOLT1B
CEACAM4	6.84245e-15	0.837076	0.149	0.091	2.3055e-10	C1	CEACAM4
SLC2A8	7.0812e-15	0.777797	0.125	0.072	2.38594e-10	C1	SLC2A8
ANO6	7.35672e-15	0.529744	0.182	0.116	2.47877e-10	C1	ANO6
TMEM115	8.34084e-15	0.732631	0.144	0.087	2.81036e-10	C1	TMEM115
PTPMT1	8.63996e-15	0.525432	0.313	0.234	2.91115e-10	C1	PTPMT1
SATB1	8.74339e-15	0.681187	0.249	0.176	2.946e-10	C1	SATB1
NDUFS2	1.10503e-14	0.521756	0.356	0.276	3.7233e-10	C1	NDUFS2
CASS4	1.1449e-14	0.958671	0.103	0.056	3.85764e-10	C1	CASS4
FAM174A	1.22628e-14	0.858211	0.125	0.072	4.13182e-10	C1	FAM174A
AAMDC	1.26928e-14	0.596991	0.162	0.101	4.27671e-10	C1	AAMDC
TMX2	1.37435e-14	0.569674	0.242	0.17	4.63072e-10	C1	TMX2
SLC39A13	1.43173e-14	0.851277	0.127	0.075	4.82406e-10	C1	SLC39A13
OGFOD3	1.47411e-14	0.68839	0.186	0.122	4.96688e-10	C1	OGFOD3
ZMPSTE24	1.48144e-14	0.598149	0.198	0.131	4.99155e-10	C1	ZMPSTE24
AP5B1	1.67689e-14	0.532331	0.147	0.089	5.65011e-10	C1	AP5B1
ARHGAP22	1.91234e-14	0.824555	0.126	0.074	6.44345e-10	C1	ARHGAP22
TMEM106B	2.0048e-14	0.572583	0.136	0.08	6.75496e-10	C1	TMEM106B
GAS2L1	2.13239e-14	0.806504	0.137	0.082	7.18487e-10	C1	GAS2L1
AKIP1	2.30767e-14	0.739957	0.2	0.135	7.77546e-10	C1	AKIP1
EMC2	2.39426e-14	0.628956	0.187	0.122	8.06722e-10	C1	EMC2
YIPF2	2.42615e-14	0.689704	0.175	0.113	8.17468e-10	C1	YIPF2
COPS7A	2.49712e-14	0.527017	0.194	0.127	8.41378e-10	C1	COPS7A
RAB35	3.5905e-14	0.715119	0.205	0.139	1.20978e-09	C1	RAB35
WDR81	3.96131e-14	0.994503	0.116	0.067	1.33472e-09	C1	WDR81
GMPR	4.08344e-14	0.680232	0.114	0.063	1.37588e-09	C1	GMPR
PGRMC1	4.1634e-14	0.537747	0.203	0.136	1.40282e-09	C1	PGRMC1
ZYG11B	5.15489e-14	0.655217	0.106	0.058	1.73689e-09	C1	ZYG11B
RRP1	5.53526e-14	0.615695	0.158	0.1	1.86505e-09	C1	RRP1
RP11-24F11.2	5.6158e-14	0.815894	0.101	0.055	1.89219e-09	C1	RP11-24F11.2
ARL11	7.77957e-14	0.770746	0.131	0.078	2.62125e-09	C1	ARL11
TMEM87B	8.48315e-14	0.690717	0.146	0.09	2.85831e-09	C1	TMEM87B
SNX12	8.70467e-14	1.00727	0.128	0.077	2.93295e-09	C1	SNX12
MRPL17	9.34574e-14	0.649338	0.218	0.151	3.14895e-09	C1	MRPL17
ATG4C	9.94775e-14	0.658126	0.132	0.079	3.35179e-09	C1	ATG4C
PXDC1	9.99004e-14	1.06279	0.124	0.074	3.36605e-09	C1	PXDC1
FDX1L	1.09495e-13	1.01008	0.117	0.068	3.68931e-09	C1	FDX1L
PRPS2	1.16747e-13	0.691851	0.182	0.121	3.93367e-09	C1	PRPS2
DHRSX	1.28956e-13	0.631125	0.22	0.154	4.34506e-09	C1	DHRSX
GNGT2	1.34723e-13	0.736774	0.159	0.101	4.53935e-09	C1	GNGT2
SLC39A7	1.41068e-13	0.774024	0.162	0.104	4.75314e-09	C1	SLC39A7
ARRDC3	1.84224e-13	0.523714	0.255	0.183	6.20726e-09	C1	ARRDC3
TMEM199	2.0957e-13	0.589415	0.205	0.14	7.06126e-09	C1	TMEM199
TK2	2.1594e-13	0.799818	0.131	0.079	7.27588e-09	C1	TK2
ITGB7	2.77451e-13	0.747733	0.231	0.165	9.34842e-09	C1	ITGB7
PQLC2	3.8013e-13	0.829609	0.11	0.063	1.28081e-08	C1	PQLC2
CDS2	4.53929e-13	0.595052	0.213	0.148	1.52947e-08	C1	CDS2
TESK1	5.68869e-13	1.03416	0.107	0.062	1.91675e-08	C1	TESK1
FAM110A	5.97505e-13	0.542896	0.279	0.208	2.01323e-08	C1	FAM110A
NGFRAP1	6.73776e-13	1.01635	0.142	0.09	2.27022e-08	C1	NGFRAP1
C18orf32	1.06083e-12	0.50862	0.258	0.188	3.57435e-08	C1	C18orf32
FDX1	1.11357e-12	0.541406	0.338	0.263	3.75207e-08	C1	FDX1
WDFY1	1.18961e-12	0.524191	0.178	0.117	4.00828e-08	C1	WDFY1
APOL1	1.2208e-12	0.598466	0.163	0.107	4.11335e-08	C1	APOL1
CECR5	1.27068e-12	0.557076	0.175	0.116	4.28142e-08	C1	CECR5
SPTAN1	1.42402e-12	0.814036	0.213	0.153	4.79808e-08	C1	SPTAN1
LYPLAL1	1.54611e-12	0.644395	0.155	0.1	5.20945e-08	C1	LYPLAL1
KIAA2013	2.15418e-12	0.581583	0.193	0.132	7.2583e-08	C1	KIAA2013
SEC24D	2.21835e-12	0.537638	0.187	0.127	7.4745e-08	C1	SEC24D
SLC27A1	2.46249e-12	0.649541	0.104	0.059	8.29711e-08	C1	SLC27A1
ABCD1	2.711e-12	0.658996	0.123	0.074	9.13444e-08	C1	ABCD1
PACSIN2	3.5804e-12	0.536826	0.249	0.182	1.20638e-07	C1	PACSIN2
TOR2A	3.60035e-12	0.567428	0.23	0.166	1.2131e-07	C1	TOR2A
KIF1B	3.60659e-12	0.631182	0.149	0.096	1.21521e-07	C1	KIF1B
HMGCL	3.76522e-12	0.650193	0.163	0.108	1.26865e-07	C1	HMGCL
AP1S1	4.96463e-12	0.591164	0.25	0.185	1.67278e-07	C1	AP1S1
GIPC1	5.5147e-12	0.803067	0.147	0.096	1.85812e-07	C1	GIPC1
ACADS	7.02513e-12	0.631396	0.14	0.089	2.36705e-07	C1	ACADS
PAPD4	8.08176e-12	0.520691	0.237	0.173	2.72307e-07	C1	PAPD4
SFMBT2	8.28982e-12	0.883048	0.143	0.093	2.79317e-07	C1	SFMBT2
ENOPH1	8.86127e-12	0.598971	0.2	0.14	2.98572e-07	C1	ENOPH1
ZMAT5	9.15773e-12	0.505632	0.197	0.137	3.08561e-07	C1	ZMAT5
ST8SIA4	9.46299e-12	0.53761	0.311	0.246	3.18846e-07	C1	ST8SIA4
VEGFB	9.74689e-12	0.594576	0.177	0.12	3.28412e-07	C1	VEGFB
MAN1B1	1.01115e-11	0.599825	0.184	0.126	3.40696e-07	C1	MAN1B1
DHRS4	1.05739e-11	0.552306	0.158	0.105	3.56276e-07	C1	DHRS4
MAN2B2	1.2163e-11	0.712827	0.108	0.064	4.09821e-07	C1	MAN2B2
C16orf62	1.39946e-11	0.725105	0.132	0.084	4.71533e-07	C1	C16orf62
SCML1	1.54609e-11	1.0208	0.119	0.074	5.2094e-07	C1	SCML1
SRPRB	1.59088e-11	0.581343	0.173	0.117	5.3603e-07	C1	SRPRB
ADPRHL2	1.64986e-11	0.517856	0.2	0.141	5.55905e-07	C1	ADPRHL2
WBP1L	1.65238e-11	0.593396	0.154	0.101	5.56752e-07	C1	WBP1L
AGPS	1.84614e-11	0.602611	0.156	0.103	6.22039e-07	C1	AGPS
PTPN9	1.88491e-11	0.673558	0.162	0.108	6.35103e-07	C1	PTPN9
MTX2	2.2616e-11	0.669486	0.157	0.105	7.62025e-07	C1	MTX2
MAP1S	2.35258e-11	0.673836	0.16	0.107	7.92678e-07	C1	MAP1S
BOLA3	2.63362e-11	0.547699	0.254	0.191	8.87373e-07	C1	BOLA3
DHDDS	2.75972e-11	0.678847	0.11	0.066	9.29859e-07	C1	DHDDS
MRPL24	3.18678e-11	0.593798	0.221	0.161	1.07375e-06	C1	MRPL24
MPND	3.22112e-11	0.890904	0.126	0.08	1.08532e-06	C1	MPND
C12orf49	3.43902e-11	0.710045	0.175	0.12	1.15874e-06	C1	C12orf49
HMG20B	4.08712e-11	0.525679	0.278	0.213	1.37711e-06	C1	HMG20B
CEPT1	4.15858e-11	0.587604	0.147	0.096	1.40119e-06	C1	CEPT1
TMEM8A	4.61758e-11	0.771742	0.134	0.087	1.55585e-06	C1	TMEM8A
TMED1	4.66139e-11	0.559563	0.181	0.125	1.57061e-06	C1	TMED1
ZCCHC2	4.80915e-11	0.661653	0.124	0.079	1.6204e-06	C1	ZCCHC2
PDCD1LG2	5.13971e-11	0.726867	0.102	0.061	1.73177e-06	C1	PDCD1LG2
MRPL35	5.57357e-11	0.645877	0.163	0.111	1.87796e-06	C1	MRPL35
HPS3	7.24612e-11	0.608828	0.168	0.114	2.44151e-06	C1	HPS3
EMC1	7.38431e-11	0.710621	0.101	0.06	2.48807e-06	C1	EMC1
MFSD5	8.7283e-11	0.658865	0.111	0.068	2.94091e-06	C1	MFSD5
PPP2R4	8.9062e-11	0.61825	0.204	0.148	3.00085e-06	C1	PPP2R4
ADAM28	1.39688e-10	0.861919	0.164	0.115	4.70666e-06	C1	ADAM28
ARHGAP10	1.6044e-10	0.502015	0.115	0.072	5.40587e-06	C1	ARHGAP10
CLPTM1L	1.61125e-10	0.576847	0.177	0.123	5.42895e-06	C1	CLPTM1L
GALNS	1.66726e-10	0.620234	0.115	0.071	5.61767e-06	C1	GALNS
TSPAN15	1.73553e-10	1.01466	0.136	0.091	5.8477e-06	C1	TSPAN15
LPCAT3	1.85851e-10	0.619807	0.151	0.102	6.26208e-06	C1	LPCAT3
P2RY6	1.91129e-10	0.551221	0.216	0.159	6.4399e-06	C1	P2RY6
MROH1	2.05715e-10	0.840492	0.11	0.069	6.93137e-06	C1	MROH1
VPS41	2.11189e-10	0.527505	0.181	0.127	7.1158e-06	C1	VPS41
TFEB	2.44883e-10	0.500626	0.184	0.13	8.25109e-06	C1	TFEB
MT1E	3.15541e-10	1.1154	0.194	0.141	1.06318e-05	C1	MT1E
AKT1S1	4.18121e-10	0.531213	0.185	0.131	1.40882e-05	C1	AKT1S1
RSRC1	6.03943e-10	0.523235	0.227	0.169	2.03493e-05	C1	RSRC1
TSPAN31	8.2813e-10	0.562766	0.153	0.104	2.7903e-05	C1	TSPAN31
ACOX1	9.29108e-10	0.5288	0.153	0.105	3.13054e-05	C1	ACOX1
MGAT4B	9.69337e-10	0.74908	0.104	0.065	3.26608e-05	C1	MGAT4B
TMEM206	1.04273e-09	0.593479	0.123	0.08	3.51339e-05	C1	TMEM206
SMUG1	1.2419e-09	0.522463	0.164	0.115	4.18446e-05	C1	SMUG1
SPIN1	1.34724e-09	0.70143	0.121	0.079	4.53938e-05	C1	SPIN1
TBL2	1.42653e-09	0.788194	0.102	0.064	4.80655e-05	C1	TBL2
C14orf142	1.64582e-09	0.525443	0.148	0.101	5.54542e-05	C1	C14orf142
SLAMF7	1.84016e-09	0.537847	0.225	0.171	6.20024e-05	C1	SLAMF7
LACTB2	1.90387e-09	0.644599	0.139	0.094	6.4149e-05	C1	LACTB2
CIITA	2.54776e-09	0.559641	0.243	0.188	8.58441e-05	C1	CIITA
SIKE1	2.75183e-09	0.522949	0.158	0.11	9.272e-05	C1	SIKE1
IFFO1	2.77897e-09	0.503117	0.135	0.091	9.36345e-05	C1	IFFO1
SLC1A4	2.88424e-09	0.723753	0.151	0.106	9.71814e-05	C1	SLC1A4
GALE	2.94017e-09	0.772345	0.114	0.074	9.90661e-05	C1	GALE
GPR35	2.99478e-09	0.569103	0.148	0.102	0.000100906	C1	GPR35
TOR4A	3.07042e-09	0.552634	0.116	0.075	0.000103455	C1	TOR4A
TIMM50	3.4598e-09	0.523912	0.192	0.14	0.000116575	C1	TIMM50
GLRX2	3.50394e-09	0.614649	0.137	0.093	0.000118062	C1	GLRX2
DPAGT1	4.24055e-09	0.726349	0.132	0.089	0.000142881	C1	DPAGT1
MFAP1	4.60001e-09	0.631943	0.131	0.088	0.000154993	C1	MFAP1
MYO1C	4.78741e-09	0.815831	0.142	0.099	0.000161307	C1	MYO1C
DYRK4	5.87523e-09	0.698647	0.126	0.084	0.00019796	C1	DYRK4
EPB41L2	6.36423e-09	0.780246	0.131	0.09	0.000214436	C1	EPB41L2
PDZD11	6.68349e-09	0.627936	0.18	0.131	0.000225194	C1	PDZD11
MFN2	7.31734e-09	0.676281	0.106	0.069	0.00024655	C1	MFN2
ALG8	7.68338e-09	0.531699	0.13	0.088	0.000258884	C1	ALG8
SESN2	7.73451e-09	0.622027	0.102	0.066	0.000260607	C1	SESN2
EEA1	7.84465e-09	0.583562	0.144	0.1	0.000264318	C1	EEA1
PRKCDBP	8.96155e-09	0.579279	0.107	0.069	0.00030195	C1	PRKCDBP
VGLL4	9.28911e-09	0.522044	0.12	0.079	0.000312987	C1	VGLL4
APOO	9.66018e-09	0.80515	0.117	0.078	0.00032549	C1	APOO
PRADC1	1.08262e-08	0.56887	0.126	0.084	0.000364778	C1	PRADC1
TGFBR2	1.19747e-08	0.508077	0.242	0.187	0.000403475	C1	TGFBR2
APOL3	1.26279e-08	0.625434	0.21	0.16	0.000425484	C1	APOL3
CTNS	1.43531e-08	0.504863	0.11	0.071	0.000483614	C1	CTNS
MR1	1.92297e-08	0.512114	0.173	0.125	0.000647924	C1	MR1
HS1BP3	1.96183e-08	0.641481	0.104	0.067	0.000661019	C1	HS1BP3
NDUFAF4	2.83265e-08	0.780661	0.137	0.096	0.000954433	C1	NDUFAF4
CCNYL1	3.72372e-08	0.659112	0.109	0.072	0.00125467	C1	CCNYL1
PCCB	4.13413e-08	0.645594	0.105	0.069	0.00139295	C1	PCCB
ZNF710	4.23775e-08	0.804354	0.112	0.076	0.00142787	C1	ZNF710
SNX29	5.12465e-08	0.628985	0.126	0.087	0.0017267	C1	SNX29
DNASE1L1	6.43171e-08	0.598716	0.153	0.111	0.0021671	C1	DNASE1L1
LONP1	6.77827e-08	0.524564	0.131	0.091	0.00228387	C1	LONP1
TSFM	7.82554e-08	0.50419	0.162	0.119	0.00263674	C1	TSFM
SMPD1	1.08112e-07	0.665994	0.121	0.084	0.00364271	C1	SMPD1
SCOC	1.2572e-07	0.583289	0.195	0.15	0.00423601	C1	SCOC
DUSP11	1.26672e-07	0.652903	0.162	0.12	0.0042681	C1	DUSP11
PIGK	1.39969e-07	0.531238	0.102	0.067	0.00471612	C1	PIGK
PDXDC1	1.428e-07	0.548225	0.16	0.118	0.00481152	C1	PDXDC1
MAN2A1	1.45332e-07	0.510416	0.164	0.122	0.00489683	C1	MAN2A1
SFXN4	1.46928e-07	0.510179	0.102	0.068	0.0049506	C1	SFXN4
COQ9	1.85415e-07	0.568225	0.119	0.083	0.00624738	C1	COQ9
CGRRF1	3.19583e-07	0.54648	0.104	0.07	0.010768	C1	CGRRF1
TBC1D2B	3.3377e-07	0.533142	0.162	0.121	0.0112461	C1	TBC1D2B
GSTZ1	3.63659e-07	0.548172	0.12	0.084	0.0122531	C1	GSTZ1
ABHD8	3.64507e-07	0.561432	0.107	0.074	0.0122817	C1	ABHD8
DPP9	5.61561e-07	0.542947	0.176	0.134	0.0189212	C1	DPP9
TBC1D14	5.82833e-07	0.716066	0.124	0.089	0.019638	C1	TBC1D14
DAGLB	9.78085e-07	0.696357	0.11	0.077	0.0329556	C1	DAGLB
UGDH	1.01092e-06	0.551214	0.105	0.073	0.0340621	C1	UGDH
IL15RA	1.17398e-06	0.704342	0.101	0.07	0.039556	C1	IL15RA
SSH1	1.21558e-06	0.604587	0.148	0.111	0.0409578	C1	SSH1
INTS1	1.24518e-06	0.517651	0.1	0.068	0.0419551	C1	INTS1
PIP5K1C	1.29685e-06	0.526293	0.112	0.079	0.043696	C1	PIP5K1C
TLR7	1.4588e-06	0.507658	0.1	0.069	0.0491529	C1	TLR7
ENTPD6	1.63958e-06	0.566381	0.118	0.084	0.0552441	C1	ENTPD6
LHPP	1.81414e-06	0.804726	0.101	0.07	0.0611255	C1	LHPP
GEMIN6	1.89912e-06	0.615013	0.11	0.078	0.0639889	C1	GEMIN6
VPS8	2.12728e-06	0.53562	0.138	0.101	0.0716765	C1	VPS8
KNOP1	2.24086e-06	0.550017	0.115	0.082	0.0755037	C1	KNOP1
PURA	2.26541e-06	0.533129	0.148	0.111	0.0763309	C1	PURA
SLC12A7	2.47997e-06	0.682534	0.113	0.081	0.0835602	C1	SLC12A7
ST6GAL1	3.07374e-06	0.619549	0.129	0.096	0.103566	C1	ST6GAL1
SYVN1	3.43933e-06	0.695562	0.102	0.072	0.115885	C1	SYVN1
CTTNBP2NL	3.60847e-06	0.521343	0.117	0.085	0.121584	C1	CTTNBP2NL
HTT	4.31257e-06	0.56192	0.151	0.115	0.145308	C1	HTT
FAM127B	4.6145e-06	0.668499	0.1	0.071	0.155481	C1	FAM127B
DVL3	5.332e-06	0.580224	0.102	0.072	0.179657	C1	DVL3
GPR137	7.63148e-06	0.587961	0.131	0.098	0.257135	C1	GPR137
TMEM214	8.52377e-06	0.558703	0.121	0.089	0.2872	C1	TMEM214
SLC25A13	8.73904e-06	0.571706	0.103	0.074	0.294453	C1	SLC25A13
POLR3H	9.8586e-06	0.601352	0.101	0.072	0.332176	C1	POLR3H
C20orf194	1.03344e-05	0.530855	0.115	0.084	0.348206	C1	C20orf194
TANGO2	1.77086e-05	0.515014	0.115	0.085	0.596674	C1	TANGO2
RPE	2.24735e-05	0.532524	0.143	0.111	0.757221	C1	RPE
CARM1	2.5574e-05	0.563148	0.124	0.094	0.861692	C1	CARM1
SCARF1	2.83976e-05	0.55604	0.135	0.104	0.956828	C1	SCARF1
AKAP11	3.12269e-05	0.57975	0.102	0.075	1	C1	AKAP11
APEX2	4.19639e-05	0.699033	0.109	0.082	1	C1	APEX2
ADPRH	4.89398e-05	0.589181	0.11	0.082	1	C1	ADPRH
MGME1	6.1544e-05	0.501124	0.123	0.094	1	C1	MGME1
NISCH	6.72216e-05	0.532646	0.135	0.105	1	C1	NISCH
NFE2L3	0.000122699	0.535125	0.13	0.102	1	C1	NFE2L3
CETN3	0.000271495	0.589958	0.1	0.076	1	C1	CETN3
NUP85	0.000335328	0.549023	0.101	0.078	1	C1	NUP85
NELFB	0.000545644	0.500978	0.131	0.105	1	C1	NELFB
LTBP3	0.00101915	0.518229	0.124	0.101	1	C1	LTBP3
SETDB2	0.00376243	0.523629	0.104	0.084	1	C1	SETDB2
TREM1	0	2.56494	0.739	0.311	0	C2	TREM1
IL1RN	0	3.54926	0.816	0.39	0	C2	IL1RN
IL1B	0	3.43909	0.846	0.486	0	C2	IL1B
BCL2A1	0	2.60108	0.898	0.602	0	C2	BCL2A1
PLAUR	0	2.40737	0.918	0.689	0	C2	PLAUR
TIMP1	0	3.74405	0.958	0.736	0	C2	TIMP1
NAMPT	0	2.24273	0.925	0.749	0	C2	NAMPT
SOD2	0	2.50872	0.932	0.767	0	C2	SOD2
CD44	0	1.9015	0.944	0.816	0	C2	CD44
SAT1	0	1.43059	1	0.983	0	C2	SAT1
SRGN	0	1.64141	0.996	0.989	0	C2	SRGN
FTH1	0	1.58195	1	0.999	0	C2	FTH1
PTGS2	8.74177e-301	4.17008	0.609	0.216	2.94545e-296	C2	PTGS2
SERPINB9	4.21416e-243	2.12404	0.762	0.469	1.41992e-238	C2	SERPINB9
SLC25A37	1.24703e-236	2.92903	0.573	0.227	4.20174e-232	C2	SLC25A37
C15orf48	5.29598e-232	2.31742	0.82	0.594	1.78443e-227	C2	C15orf48
CXCL8	7.52698e-231	3.48786	0.875	0.695	2.53614e-226	C2	CXCL8
APOBEC3A	8.78396e-228	3.21174	0.518	0.168	2.95967e-223	C2	APOBEC3A
CD300E	1.07425e-222	2.41662	0.564	0.211	3.61957e-218	C2	CD300E
SLC2A3	1.22518e-222	2.25968	0.789	0.546	4.12811e-218	C2	SLC2A3
AQP9	3.03526e-219	3.07887	0.472	0.145	1.0227e-214	C2	AQP9
G0S2	2.92903e-210	2.84507	0.673	0.349	9.86907e-206	C2	G0S2
VEGFA	3.42625e-193	2.63531	0.536	0.22	1.15444e-188	C2	VEGFA
IER3	1.83445e-184	1.71871	0.806	0.575	6.18098e-180	C2	IER3
H3F3B	5.35131e-179	1.07471	0.985	0.978	1.80307e-174	C2	H3F3B
CCL3	5.03617e-174	3.02718	0.833	0.667	1.69689e-169	C2	CCL3
IL1A	6.3128e-172	5.03823	0.21	0.025	2.12704e-167	C2	IL1A
CCL20	2.43747e-167	5.41943	0.381	0.119	8.21281e-163	C2	CCL20
TNFAIP6	1.97432e-164	4.14075	0.291	0.062	6.65229e-160	C2	TNFAIP6
EREG	3.61769e-163	2.69635	0.509	0.212	1.21894e-158	C2	EREG
S100A9	2.05519e-158	0.743271	0.937	0.77	6.92474e-154	C2	S100A9
CCL3L3	1.76261e-156	3.50052	0.661	0.428	5.93894e-152	C2	CCL3L3
CEBPB	1.79045e-153	1.30374	0.858	0.714	6.03275e-149	C2	CEBPB
UPP1	3.83491e-152	1.94598	0.656	0.438	1.29214e-147	C2	UPP1
S100A8	1.04417e-148	0.768926	0.9	0.673	3.51823e-144	C2	S100A8
MCEMP1	1.24715e-141	2.38372	0.388	0.131	4.20215e-137	C2	MCEMP1
EHD1	1.45298e-141	2.77118	0.46	0.209	4.89567e-137	C2	EHD1
NFKBIA	2.65625e-141	1.24981	0.912	0.865	8.94997e-137	C2	NFKBIA
ATP13A3	2.1649e-140	2.40805	0.493	0.239	7.2944e-136	C2	ATP13A3
GK	6.02784e-140	2.17778	0.585	0.357	2.03102e-135	C2	GK
FPR2	4.91537e-137	2.54678	0.377	0.129	1.65619e-132	C2	FPR2
IVNS1ABP	4.93604e-137	2.28059	0.588	0.365	1.66315e-132	C2	IVNS1ABP
NINJ1	4.15934e-128	1.62886	0.716	0.571	1.40145e-123	C2	NINJ1
S100A12	8.79647e-127	1.00804	0.566	0.253	2.96388e-122	C2	S100A12
OLR1	2.48616e-124	2.37103	0.503	0.258	8.37687e-120	C2	OLR1
ETS2	4.18763e-120	1.73927	0.588	0.37	1.41098e-115	C2	ETS2
TNIP3	3.7591e-119	4.63092	0.225	0.05	1.26659e-114	C2	TNIP3
HIF1A	4.52183e-117	1.50577	0.681	0.525	1.52359e-112	C2	HIF1A
MIR4435-2HG	5.2556e-113	2.32682	0.562	0.371	1.77082e-108	C2	MIR4435-2HG
MIR3945HG	1.28087e-107	3.57238	0.225	0.055	4.31576e-103	C2	MIR3945HG
FCER1G1	2.9669e-107	0.660472	0.975	0.939	9.99666e-103	C2	FCER1G
PPIF	1.01087e-102	2.49602	0.542	0.37	3.40601e-98	C2	PPIF
CTSL1	1.92716e-101	1.23981	0.66	0.425	6.49339e-97	C2	CTSL
CXCL2	4.84447e-100	3.37722	0.528	0.333	1.63229e-95	C2	CXCL2
HPSE	7.39883e-99	2.79499	0.314	0.12	2.49296e-94	C2	HPSE
FLT1	1.71393e-98	3.57336	0.22	0.058	5.77491e-94	C2	FLT1
FCN1	2.0617e-97	0.907959	0.669	0.384	6.94669e-93	C2	FCN1
CTB-61M7.2	3.75884e-95	2.22872	0.284	0.094	1.2665e-90	C2	CTB-61M7.2
INHBA	1.45846e-94	2.8382	0.31	0.115	4.91412e-90	C2	INHBA
CCL2	3.53846e-93	3.32412	0.335	0.136	1.19225e-88	C2	CCL2
F3	1.71818e-91	4.68544	0.167	0.034	5.78924e-87	C2	F3
EMP1	6.98597e-89	2.46871	0.361	0.163	2.35385e-84	C2	EMP1
LINC00152	5.62418e-87	1.9374	0.6	0.469	1.89501e-82	C2	LINC00152
SERPINB2	3.22527e-86	5.12306	0.12	0.017	1.08672e-81	C2	SERPINB2
GSTO11	9.30376e-84	0.939569	0.776	0.71	3.13481e-79	C2	GSTO1
MXD1	1.38234e-82	1.55872	0.544	0.366	4.65765e-78	C2	MXD1
SERPINA1	5.17079e-82	0.852801	0.79	0.658	1.74225e-77	C2	SERPINA1
ADM	2.89988e-81	2.42204	0.369	0.175	9.77087e-77	C2	ADM
SDCBP	9.3884e-81	0.889933	0.784	0.733	3.16333e-76	C2	SDCBP
PNRC1	6.69465e-80	1.19556	0.803	0.814	2.2557e-75	C2	PNRC1
DEFB1	1.02313e-79	3.80404	0.144	0.028	3.44733e-75	C2	DEFB1
NLRP3	4.41808e-78	2.38851	0.386	0.203	1.48863e-73	C2	NLRP3
ACSL1	4.725e-78	2.33659	0.397	0.22	1.59204e-73	C2	ACSL1
IL6	1.18491e-76	4.02625	0.271	0.106	3.99243e-72	C2	IL6
BTG1	5.07296e-75	0.981723	0.862	0.862	1.70928e-70	C2	BTG1
LCP2	2.1272e-71	1.62041	0.561	0.444	7.16737e-67	C2	LCP2
ANGPTL4	2.57398e-70	3.87629	0.113	0.019	8.67276e-66	C2	ANGPTL4
VCAN	3.27309e-70	0.99062	0.545	0.317	1.10284e-65	C2	VCAN
FPR1	1.12069e-67	1.37403	0.551	0.394	3.77605e-63	C2	FPR1
BEST1	1.04728e-66	1.6218	0.495	0.351	3.5287e-62	C2	BEST1
LINC01272	2.96415e-63	1.39144	0.502	0.338	9.98741e-59	C2	LINC01272
RP11-670E13.6	3.59868e-63	1.9293	0.365	0.195	1.21254e-58	C2	RP11-670E13.6
HBEGF	4.09262e-62	1.5917	0.459	0.302	1.37897e-57	C2	HBEGF
FNDC3B	4.30058e-62	1.91978	0.414	0.263	1.44904e-57	C2	FNDC3B
RIN2	3.8799e-61	2.54599	0.324	0.172	1.30729e-56	C2	RIN2
TNFAIP3	4.14825e-59	1.28593	0.647	0.575	1.39771e-54	C2	TNFAIP3
SAMSN1	5.68043e-58	1.13931	0.622	0.528	1.91396e-53	C2	SAMSN1
SLC11A11	3.24855e-57	1.11254	0.575	0.416	1.09457e-52	C2	SLC11A1
PFKFB3	6.76279e-57	1.95036	0.413	0.276	2.27865e-52	C2	PFKFB3
CCL4	5.71758e-56	2.33689	0.671	0.603	1.92648e-51	C2	CCL4
PTX3	7.64191e-56	3.69461	0.118	0.027	2.57487e-51	C2	PTX3
S100A10	1.00714e-55	0.517942	0.924	0.901	3.39347e-51	C2	S100A10
CXCL3	7.00379e-55	3.5697	0.403	0.264	2.35986e-50	C2	CXCL3
INSIG1	1.18466e-53	2.45139	0.408	0.283	3.99158e-49	C2	INSIG1
RNF19B	1.80717e-52	2.08352	0.349	0.211	6.08908e-48	C2	RNF19B
POMP	1.74826e-51	0.692129	0.839	0.847	5.89058e-47	C2	POMP
CD93	4.79921e-50	1.58474	0.404	0.264	1.61705e-45	C2	CD93
MCL1	2.00434e-49	0.622158	0.833	0.872	6.75341e-45	C2	MCL1
WTAP	4.31801e-48	1.83323	0.515	0.451	1.45491e-43	C2	WTAP
ELL2	4.73387e-48	2.18013	0.282	0.15	1.59503e-43	C2	ELL2
LUCAT1	2.82267e-47	2.30185	0.175	0.065	9.51072e-43	C2	LUCAT1
LGALS1	3.21848e-45	0.570282	0.961	0.951	1.08444e-40	C2	LGALS1
GADD45B	1.04488e-43	1.14423	0.678	0.635	3.52061e-39	C2	GADD45B
CCL4L2	1.18744e-43	2.69635	0.547	0.463	4.00097e-39	C2	CCL4L2
OSM	4.56714e-42	2.37687	0.322	0.189	1.53885e-37	C2	OSM
LDHA	4.8955e-42	0.882299	0.785	0.781	1.64949e-37	C2	LDHA
ANPEP	7.27019e-42	1.75042	0.342	0.216	2.44962e-37	C2	ANPEP
MMP19	5.27362e-41	2.23373	0.23	0.114	1.77689e-36	C2	MMP19
GLUL1	9.38329e-41	0.724334	0.772	0.696	3.16161e-36	C2	GLUL
ITGAX	3.80336e-40	1.40034	0.436	0.331	1.28151e-35	C2	ITGAX
ANXA51	5.49161e-40	0.71417	0.754	0.76	1.85034e-35	C2	ANXA5
TPM4	1.28906e-39	0.820303	0.657	0.642	4.34334e-35	C2	TPM4
DNAAF1	2.13377e-39	3.29085	0.11	0.033	7.18951e-35	C2	DNAAF1
CCL7	5.9702e-39	2.58213	0.116	0.036	2.0116e-34	C2	CCL7
PLIN2	2.23929e-38	2.41505	0.41	0.316	7.54506e-34	C2	PLIN2
FOSL2	7.25073e-38	1.38349	0.435	0.334	2.44306e-33	C2	FOSL2
ICAM1	1.24599e-37	1.37159	0.522	0.459	4.19823e-33	C2	ICAM1
THBD	2.62838e-37	1.81387	0.378	0.271	8.85605e-33	C2	THBD
IRAK2	5.05514e-37	2.82283	0.137	0.051	1.70328e-32	C2	IRAK2
FCGR2A1	1.09577e-36	0.593799	0.656	0.552	3.69207e-32	C2	FCGR2A
IFITM3	1.31865e-36	1.01351	0.744	0.697	4.44305e-32	C2	IFITM3
AC058791.1	2.33338e-36	2.88114	0.127	0.045	7.86209e-32	C2	AC058791.1
TRGC1	2.37212e-36	2.83743	0.126	0.044	7.99263e-32	C2	TRGC1
VMP1	8.35897e-36	1.12788	0.633	0.644	2.81647e-31	C2	VMP1
CXCL5	6.54119e-35	3.38419	0.111	0.036	2.20399e-30	C2	CXCL5
CLEC4E	1.90757e-34	1.21646	0.4	0.28	6.42735e-30	C2	CLEC4E
AC069363.1	7.5364e-34	2.56389	0.161	0.071	2.53932e-29	C2	AC069363.1
SOCS3	9.43291e-34	1.06601	0.669	0.659	3.17832e-29	C2	SOCS3
MT2A	1.30942e-33	1.57164	0.717	0.736	4.41197e-29	C2	MT2A
CD55	3.17666e-33	1.49359	0.47	0.398	1.07034e-28	C2	CD55
LILRA5	1.4813e-32	1.37386	0.35	0.24	4.99108e-28	C2	LILRA5
GCH1	2.03626e-32	1.81677	0.288	0.183	6.86098e-28	C2	GCH1
DDX60L	4.12583e-32	2.03487	0.228	0.127	1.39016e-27	C2	DDX60L
BACH1	6.65796e-32	1.6841	0.322	0.22	2.24333e-27	C2	BACH1
DUSP6	3.01256e-30	1.19581	0.475	0.394	1.01505e-25	C2	DUSP6
GPR84	3.23147e-30	2.33933	0.214	0.118	1.08881e-25	C2	GPR84
OASL	1.25382e-29	2.07719	0.256	0.159	4.22463e-25	C2	OASL
AREG	1.44209e-29	1.55187	0.346	0.236	4.85898e-25	C2	AREG
IL1RAP	2.13061e-29	1.97789	0.205	0.111	7.17888e-25	C2	IL1RAP
PLEK	2.56836e-29	1.46985	0.59	0.593	8.65384e-25	C2	PLEK
ATP1B3	5.64985e-29	0.888618	0.617	0.628	1.90366e-24	C2	ATP1B3
PNP	1.46491e-28	1.99063	0.275	0.181	4.93586e-24	C2	PNP
DSE1	4.95352e-28	1.25053	0.436	0.372	1.66904e-23	C2	DSE
KYNU	5.28858e-28	1.17063	0.468	0.418	1.78193e-23	C2	KYNU
PPP1R15A	1.37961e-27	0.848674	0.701	0.728	4.64847e-23	C2	PPP1R15A
CDC42EP2	2.64892e-27	2.17925	0.132	0.057	8.92526e-23	C2	CDC42EP2
ISG15	3.30184e-27	2.1943	0.664	0.692	1.11252e-22	C2	ISG15
SEC61G	3.78807e-27	0.628564	0.762	0.84	1.27635e-22	C2	SEC61G
CREM	4.85224e-27	1.04137	0.489	0.435	1.63492e-22	C2	CREM
DDIT4	1.18371e-24	1.41591	0.457	0.395	3.98838e-20	C2	DDIT4
TNIP1	1.28289e-24	1.28142	0.442	0.405	4.32256e-20	C2	TNIP1
PLSCR1	2.52948e-24	0.762617	0.604	0.601	8.52284e-20	C2	PLSCR1
SDC21	3.71641e-24	1.30906	0.27	0.172	1.25221e-19	C2	SDC2
EMP3	3.96028e-24	0.514157	0.786	0.842	1.33438e-19	C2	EMP3
SPHK1	8.84113e-24	1.59619	0.283	0.2	2.97893e-19	C2	SPHK1
THBS1	1.78604e-23	1.73365	0.216	0.125	6.01788e-19	C2	THBS1
HILPDA	4.6931e-23	3.038	0.139	0.068	1.58129e-18	C2	HILPDA
CCL8	4.8405e-23	3.40553	0.117	0.051	1.63096e-18	C2	CCL8
IFIT2	6.98923e-23	2.42259	0.253	0.17	2.35495e-18	C2	IFIT2
SERPINB1	7.64528e-23	0.748728	0.647	0.682	2.576e-18	C2	SERPINB1
CLEC5A1	1.47066e-22	1.35845	0.311	0.222	4.95524e-18	C2	CLEC5A
NOP10	6.99209e-22	0.57498	0.692	0.751	2.35592e-17	C2	NOP10
LITAF	2.20943e-21	0.705378	0.703	0.732	7.44445e-17	C2	LITAF
TLR2	2.82485e-21	1.21747	0.34	0.264	9.51804e-17	C2	TLR2
TNFRSF1B	5.31537e-21	0.952196	0.525	0.517	1.79096e-16	C2	TNFRSF1B
RSAD2	8.5212e-21	2.82579	0.198	0.123	2.87113e-16	C2	RSAD2
CXCL1	1.18759e-20	2.89901	0.238	0.154	4.00145e-16	C2	CXCL1
CCRL2	8.14202e-20	2.00115	0.197	0.123	2.74337e-15	C2	CCRL2
C4orf3	1.49349e-19	0.657324	0.676	0.749	5.03216e-15	C2	C4orf3
EAF1	2.77595e-19	1.61193	0.227	0.15	9.35328e-15	C2	EAF1
HES4	2.97833e-19	2.09853	0.246	0.172	1.00352e-14	C2	HES4
CARD16	8.83482e-19	0.836308	0.577	0.597	2.9768e-14	C2	CARD16
LILRA1	4.35504e-18	1.19769	0.268	0.189	1.46739e-13	C2	LILRA1
FLNA	3.95038e-17	0.780076	0.57	0.593	1.33104e-12	C2	FLNA
LINC00936	4.17723e-17	1.02417	0.451	0.413	1.40747e-12	C2	LINC00936
CFLAR	5.35097e-17	0.716536	0.596	0.625	1.80295e-12	C2	CFLAR
TNFAIP8	1.53523e-16	1.26586	0.423	0.411	5.17279e-12	C2	TNFAIP8
HSPA1A	1.62575e-16	2.06169	0.447	0.424	5.47779e-12	C2	HSPA1A
ARL5B	1.93196e-16	1.64293	0.205	0.137	6.50954e-12	C2	ARL5B
HK2	2.64801e-16	1.78511	0.206	0.138	8.92219e-12	C2	HK2
HCAR2	5.80407e-16	2.65023	0.139	0.079	1.95562e-11	C2	HCAR2
BNIP3L	7.32503e-16	1.26335	0.445	0.449	2.46809e-11	C2	BNIP3L
CD53	9.18058e-16	0.509696	0.699	0.752	3.0933e-11	C2	CD53
CKAP4	1.0892e-15	1.51702	0.171	0.105	3.66997e-11	C2	CKAP4
CSTB1	1.18557e-15	0.706176	0.77	0.814	3.99465e-11	C2	CSTB
PID1	4.26215e-15	1.50262	0.16	0.097	1.43609e-10	C2	PID1
MARCKS1	4.53302e-15	0.711289	0.523	0.481	1.52736e-10	C2	MARCKS
SNAI1	7.85337e-15	1.95986	0.153	0.094	2.64611e-10	C2	SNAI1
HSPA1B	1.9146e-14	2.2091	0.314	0.257	6.45104e-10	C2	HSPA1B
BZW1	3.51948e-14	0.901252	0.503	0.534	1.18585e-09	C2	BZW1
ITGA5	3.78831e-14	1.43222	0.257	0.199	1.27643e-09	C2	ITGA5
ADAM19	1.60755e-13	1.35495	0.308	0.257	5.41649e-09	C2	ADAM19
ISG20	1.79878e-13	1.16614	0.477	0.463	6.0608e-09	C2	ISG20
RUNX1	2.49064e-13	1.18768	0.347	0.311	8.39197e-09	C2	RUNX1
NUMB	2.78126e-13	1.18435	0.368	0.341	9.37117e-09	C2	NUMB
IFITM2	7.14548e-13	0.748438	0.677	0.733	2.4076e-08	C2	IFITM2
HSPB1	3.64527e-12	1.79834	0.398	0.595	1.22824e-07	C2	HSPB1
LIMS11	8.71531e-12	0.805163	0.507	0.523	2.93654e-07	C2	LIMS1
ACTN1	1.35487e-11	0.919048	0.402	0.39	4.56508e-07	C2	ACTN1
DENND5A	1.8438e-11	1.51876	0.219	0.168	6.21251e-07	C2	DENND5A
NFKB1	2.22699e-11	1.2502	0.363	0.346	7.50361e-07	C2	NFKB1
KB-1507C5.4	2.49537e-11	1.94798	0.12	0.073	8.40791e-07	C2	KB-1507C5.4
ATP2B1	6.13342e-11	1.4203	0.359	0.346	2.06659e-06	C2	ATP2B1
SLC43A2	7.94013e-11	0.859066	0.427	0.424	2.67535e-06	C2	SLC43A2
TPI1	1.03065e-10	0.527944	0.777	0.844	3.47268e-06	C2	TPI1
GPCPD1	1.12626e-10	1.21015	0.332	0.304	3.79481e-06	C2	GPCPD1
HCAR3	1.46512e-10	2.8382	0.154	0.104	4.93657e-06	C2	HCAR3
AC013461.1	1.80308e-10	1.75429	0.165	0.117	6.07531e-06	C2	AC013461.1
DRAM11	2.21623e-10	1.4793	0.248	0.205	7.46738e-06	C2	DRAM1
SLC7A5	2.31553e-10	1.14104	0.254	0.206	7.80196e-06	C2	SLC7A5
PHLDA2	1.14881e-09	1.53411	0.276	0.239	3.87082e-05	C2	PHLDA2
SIGLEC14	1.72782e-09	1.53577	0.135	0.09	5.82172e-05	C2	SIGLEC14
RIPK2	1.80008e-09	1.18483	0.293	0.261	6.0652e-05	C2	RIPK2
CDKN1A	1.93366e-09	0.657528	0.498	0.492	6.51529e-05	C2	CDKN1A
APLP2	2.76872e-09	0.60396	0.527	0.55	9.32892e-05	C2	APLP2
NFKBIZ	4.46294e-09	0.781857	0.532	0.574	0.000150374	C2	NFKBIZ
ZC3H12A	5.06152e-09	1.45527	0.195	0.152	0.000170543	C2	ZC3H12A
PIK3AP1	5.26489e-09	1.10153	0.336	0.319	0.000177395	C2	PIK3AP1
PPP1CB	6.4294e-09	0.744528	0.519	0.578	0.000216632	C2	PPP1CB
CLEC4D	6.84737e-09	1.29384	0.123	0.08	0.000230715	C2	CLEC4D
GADD45G1	9.53168e-09	1.0366	0.115	0.192	0.00032116	C2	GADD45G
RAB31	9.86893e-09	0.668429	0.513	0.55	0.000332524	C2	RAB31
ANXA1	1.06775e-08	0.56184	0.671	0.709	0.000359769	C2	ANXA1
GNA15	1.07891e-08	0.948562	0.398	0.406	0.000363529	C2	GNA15
ATP6V1B21	1.19826e-08	0.686311	0.472	0.493	0.000403742	C2	ATP6V1B2
IL1R1	1.56499e-08	1.89221	0.11	0.071	0.000527307	C2	IL1R1
RETN	4.48684e-08	0.823993	0.197	0.145	0.0015118	C2	RETN
NDRG1	4.97733e-08	1.10548	0.314	0.295	0.00167706	C2	NDRG1
SDC4	5.0619e-08	1.76637	0.196	0.158	0.00170556	C2	SDC4
CES1	5.64746e-08	1.22234	0.101	0.063	0.00190286	C2	CES1
STARD4	6.19086e-08	1.89527	0.116	0.079	0.00208595	C2	STARD4
CTNNB1	1.09412e-07	0.803459	0.44	0.451	0.00368654	C2	CTNNB1
CXCL11	1.09553e-07	2.62307	0.118	0.08	0.00369128	C2	CXCL11
IFIT1	2.1612e-07	2.12281	0.184	0.149	0.00728196	C2	IFIT1
UBE2D1	2.50723e-07	0.882037	0.393	0.408	0.00844787	C2	UBE2D1
PTP4A1	2.64032e-07	1.2382	0.362	0.369	0.00889629	C2	PTP4A1
HIST1H1C	4.2626e-07	0.800124	0.12	0.191	0.0143624	C2	HIST1H1C
RABGAP1L	6.38364e-07	0.540005	0.148	0.228	0.021509	C2	RABGAP1L
IRAK3	7.93911e-07	0.932389	0.217	0.178	0.02675	C2	IRAK3
SLC7A11	8.63603e-07	1.58726	0.111	0.077	0.0290982	C2	SLC7A11
KDM6B	9.05412e-07	1.09286	0.325	0.32	0.0305069	C2	KDM6B
CARD19	1.17132e-06	0.918593	0.369	0.383	0.0394663	C2	CARD19
DNAJB1	1.20536e-06	2.39823	0.334	0.338	0.0406134	C2	DNAJB1
SEMA6B	1.57511e-06	1.58338	0.128	0.094	0.0530719	C2	SEMA6B
HS3ST3B1	1.66232e-06	1.69319	0.125	0.092	0.0560101	C2	HS3ST3B1
BCAT11	2.10279e-06	1.3232	0.219	0.189	0.0708514	C2	BCAT1
YBX3	3.12648e-06	0.799513	0.443	0.48	0.105344	C2	YBX3
IL10	3.71483e-06	1.58541	0.103	0.072	0.125168	C2	IL10
ACSL5	4.44404e-06	0.561835	0.087	0.141	0.149737	C2	ACSL5
PELI1	5.04537e-06	1.29231	0.254	0.232	0.169999	C2	PELI1
B4GALT5	5.53158e-06	1.37305	0.155	0.123	0.186381	C2	B4GALT5
PNPT1	6.29919e-06	0.535748	0.07	0.117	0.212245	C2	PNPT1
B3GNT5	1.55113e-05	1.25919	0.201	0.173	0.522636	C2	B3GNT5
IFIT3	1.61735e-05	1.683	0.253	0.238	0.54495	C2	IFIT3
METRNL	1.98581e-05	0.844786	0.309	0.301	0.669099	C2	METRNL
JARID2	2.29671e-05	1.25319	0.25	0.236	0.773853	C2	JARID2
IFNGR2	2.55372e-05	0.683799	0.461	0.517	0.860451	C2	IFNGR2
ABCA11	2.69379e-05	0.746635	0.269	0.244	0.907646	C2	ABCA1
BHLHE40	3.71114e-05	0.83582	0.443	0.486	1	C2	BHLHE40
NUP98	4.14572e-05	0.682573	0.093	0.143	1	C2	NUP98
SNAPC1	6.36266e-05	1.9991	0.118	0.092	1	C2	SNAPC1
THAP9-AS1	8.83399e-05	0.699137	0.079	0.121	1	C2	THAP9-AS1
STXBP2	9.32771e-05	0.647344	0.496	0.565	1	C2	STXBP2
RNF149	9.43386e-05	0.623515	0.508	0.59	1	C2	RNF149
DUSP2	9.90734e-05	0.988329	0.394	0.414	1	C2	DUSP2
HSPA6	0.000114293	2.63449	0.187	0.164	1	C2	HSPA6
CASP1	0.000126663	0.598663	0.438	0.475	1	C2	CASP1
RNMT	0.000150195	0.504432	0.179	0.252	1	C2	RNMT
SERTAD1	0.000151322	0.613576	0.18	0.258	1	C2	SERTAD1
ALAS1	0.000156254	0.850675	0.096	0.144	1	C2	ALAS1
IER5	0.000158958	0.600218	0.352	0.485	1	C2	IER5
CBWD2	0.000161164	0.555522	0.065	0.101	1	C2	CBWD2
ZFYVE161	0.000161807	1.15053	0.21	0.191	1	C2	ZFYVE16
ACSL4	0.00018429	1.19336	0.256	0.251	1	C2	ACSL4
TICAM1	0.000219216	0.512777	0.065	0.101	1	C2	TICAM1
SUSD61	0.000219722	0.536059	0.184	0.259	1	C2	SUSD6
ZMIZ1	0.000279342	0.637481	0.175	0.25	1	C2	ZMIZ1
PMAIP1	0.000290039	0.666986	0.257	0.353	1	C2	PMAIP1
XBP1	0.00029929	0.553739	0.486	0.55	1	C2	XBP1
MX2	0.000303452	1.08239	0.291	0.292	1	C2	MX2
CA21	0.000309173	0.57615	0.07	0.106	1	C2	CA2
TNF	0.000348155	1.68105	0.206	0.188	1	C2	TNF
BNIP3	0.000403253	1.55718	0.141	0.118	1	C2	BNIP3
AC133644.2	0.000457021	1.04457	0.182	0.161	1	C2	AC133644.2
SKI	0.000505587	0.537014	0.078	0.115	1	C2	SKI
MAP2K3	0.000538455	0.903452	0.334	0.353	1	C2	MAP2K3
DOCK10	0.00061643	0.748771	0.184	0.259	1	C2	DOCK10
SLC16A101	0.000661235	1.08514	0.173	0.151	1	C2	SLC16A10
PARP14	0.000699122	0.538968	0.271	0.373	1	C2	PARP14
GBP3	0.000763296	0.631438	0.074	0.109	1	C2	GBP3
BATF3	0.000769412	0.502523	0.104	0.147	1	C2	BATF3
ZFAND2A	0.000777345	2.46294	0.165	0.148	1	C2	ZFAND2A
LRRC8C	0.000783799	0.613702	0.108	0.153	1	C2	LRRC8C
OAS2	0.000790609	0.51413	0.182	0.25	1	C2	OAS2
INSIG2	0.000796683	0.502819	0.086	0.124	1	C2	INSIG2
MYLIP	0.000816475	0.692474	0.157	0.216	1	C2	MYLIP
WARS	0.000876325	1.20953	0.397	0.443	1	C2	WARS
SLC39A8	0.00102795	1.52409	0.178	0.163	1	C2	SLC39A8
EIF1AD	0.00106765	0.718706	0.068	0.1	1	C2	EIF1AD
SH3BP5	0.00107813	0.990156	0.218	0.206	1	C2	SH3BP5
ADGRE2	0.00115078	0.97017	0.265	0.261	1	C2	ADGRE2
ETF1	0.00116593	0.501705	0.233	0.326	1	C2	ETF1
ARID5A	0.00125191	0.755117	0.387	0.434	1	C2	ARID5A
N4BP1	0.001317	0.549289	0.131	0.182	1	C2	N4BP1
SAMD9	0.00136539	0.63528	0.14	0.194	1	C2	SAMD9
SLC44A1	0.00141974	1.01986	0.233	0.224	1	C2	SLC44A1
STK40	0.0014241	0.609358	0.108	0.151	1	C2	STK40
OAS3	0.00152645	0.524982	0.135	0.184	1	C2	OAS3
RAP2C	0.00152957	0.579964	0.148	0.203	1	C2	RAP2C
PCNX	0.00210929	0.501937	0.135	0.184	1	C2	PCNX
ZNF267	0.0023329	0.992537	0.247	0.246	1	C2	ZNF267
PIK3CB	0.00240968	0.532702	0.082	0.115	1	C2	PIK3CB
PDE4DIP1	0.00261768	1.16303	0.222	0.217	1	C2	PDE4DIP
PRNP	0.00265941	1.06679	0.332	0.363	1	C2	PRNP
NAB1	0.00269804	0.689322	0.078	0.111	1	C2	NAB1
IFI61	0.00272942	0.522532	0.565	0.621	1	C2	IFI6
RP3-395M20.12	0.00273919	0.683742	0.071	0.101	1	C2	RP3-395M20.12
ABL21	0.00279315	0.50178	0.149	0.201	1	C2	ABL2
ERO1A	0.00291429	1.31212	0.283	0.299	1	C2	ERO1A
PNPLA8	0.00295054	1.21473	0.196	0.186	1	C2	PNPLA8
CHD1	0.00310456	0.561016	0.209	0.282	1	C2	CHD1
USP18	0.0032029	0.686804	0.103	0.141	1	C2	USP18
B3GNT2	0.00340578	0.727634	0.126	0.172	1	C2	B3GNT2
OPTN	0.00351682	0.567826	0.141	0.19	1	C2	OPTN
TGIF1	0.00373603	0.579058	0.184	0.247	1	C2	TGIF1
HERC5	0.00408946	1.33809	0.153	0.139	1	C2	HERC5
CHIC2	0.00413365	1.01895	0.22	0.215	1	C2	CHIC2
CPD	0.00451975	1.23439	0.136	0.119	1	C2	CPD
MCOLN11	0.00459878	0.575354	0.182	0.243	1	C2	MCOLN1
PDE4B	0.00480941	0.876298	0.343	0.371	1	C2	PDE4B
PTPN121	0.00486175	0.945264	0.284	0.297	1	C2	PTPN12
QSOX11	0.00509358	0.514961	0.248	0.329	1	C2	QSOX1
MAP3K8	0.00518711	0.966006	0.359	0.397	1	C2	MAP3K8
KPNA4	0.00558329	0.657578	0.153	0.206	1	C2	KPNA4
EIF1B	0.00575499	1.03235	0.389	0.448	1	C2	EIF1B
MAP1LC3A	0.00579558	0.852442	0.071	0.1	1	C2	MAP1LC3A
GCA	0.00589616	0.504638	0.366	0.495	1	C2	GCA
RILPL2	0.00601133	0.833748	0.378	0.433	1	C2	RILPL2
SAMD8	0.006203	0.651795	0.078	0.107	1	C2	SAMD8
SH2B2	0.00669214	0.700632	0.09	0.122	1	C2	SH2B2
USP12	0.00690392	0.527629	0.129	0.17	1	C2	USP12
DNAJA1	0.00693088	0.52454	0.404	0.565	1	C2	DNAJA1
ARL8B	0.00699273	0.91542	0.303	0.328	1	C2	ARL8B
MECP2	0.00728712	0.694578	0.173	0.23	1	C2	MECP2
VIM-AS1	0.0073385	1.42142	0.125	0.11	1	C2	VIM-AS1
AZIN1	0.00787465	0.942268	0.283	0.302	1	C2	AZIN1
EGR1	0.00821459	0.516334	0.37	0.376	1	C2	EGR1
VAMP4	0.00885142	0.603788	0.076	0.104	1	C2	VAMP4
MAP1LC3B	0.00934892	0.621368	0.481	0.58	1	C2	MAP1LC3B
FCN11	0	2.58712	0.952	0.337	0	C3	FCN1
VCAN1	0	2.51182	0.812	0.271	0	C3	VCAN
S100A121	0	3.07996	0.762	0.223	0	C3	S100A12
RBP7	0	4.21966	0.376	0.04	0	C3	RBP7
S100A81	0	2.78698	0.947	0.669	0	C3	S100A8
S100A91	0	2.78273	0.986	0.765	0	C3	S100A9
LST1	0	1.6473	0.974	0.792	0	C3	LST1
CTSS	0	1.38569	0.98	0.883	0	C3	CTSS
S100A4	0	1.17007	0.997	0.936	0	C3	S100A4
RPL34	0	0.976256	0.999	0.986	0	C3	RPL34
RPL26	3.81348e-303	0.886659	0.997	0.971	1.28491e-298	C3	RPL26
TKT	1.20194e-299	2.16516	0.815	0.526	4.04981e-295	C3	TKT
RPL39	1.51057e-296	0.825447	0.997	0.987	5.08973e-292	C3	RPL39
RPL21	1.36485e-283	0.819006	0.998	0.984	4.59872e-279	C3	RPL21
PFDN5	5.96186e-283	0.947021	0.979	0.95	2.00879e-278	C3	PFDN5
AP1S2	1.87018e-282	2.00175	0.841	0.566	6.30137e-278	C3	AP1S2
CFP	3.32156e-279	2.1912	0.702	0.274	1.11917e-274	C3	CFP
RPS24	6.33868e-276	0.864202	0.997	0.973	2.13575e-271	C3	RPS24
H3F3A	9.61455e-267	0.836929	0.992	0.968	3.23953e-262	C3	H3F3A
CSTA	2.25914e-260	1.99991	0.785	0.45	7.61194e-256	C3	CSTA
RPS9	5.81876e-260	0.720975	0.997	0.986	1.96057e-255	C3	RPS9
NUP214	5.13261e-257	2.81638	0.575	0.194	1.72938e-252	C3	NUP214
RPL32	3.85245e-256	0.762832	0.998	0.984	1.29804e-251	C3	RPL32
RPL7	1.45594e-251	0.914418	0.988	0.947	4.90564e-247	C3	RPL7
CFD	5.35953e-251	1.92718	0.794	0.432	1.80584e-246	C3	CFD
S100A6	4.92386e-242	0.832288	1	0.981	1.65904e-237	C3	S100A6
TSPO	7.024e-235	1.31558	0.927	0.766	2.36667e-230	C3	TSPO
RPL11	5.73169e-232	0.678264	0.996	0.981	1.93123e-227	C3	RPL11
RPS14	1.1669e-222	0.681447	0.996	0.98	3.93176e-218	C3	RPS14
RPS13	8.68724e-215	0.796853	0.985	0.954	2.92708e-210	C3	RPS13
GMFG	9.34441e-207	1.21262	0.896	0.766	3.14851e-202	C3	GMFG
EVI2B	2.22534e-204	1.85216	0.756	0.521	7.49807e-200	C3	EVI2B
MNDA	1.5032e-196	1.63337	0.822	0.548	5.06487e-192	C3	MNDA
RPL35A	2.38974e-193	0.660216	0.992	0.968	8.05198e-189	C3	RPL35A
RPS15A	1.59858e-188	0.633772	0.992	0.98	5.38627e-184	C3	RPS15A
RPL13	4.57218e-188	0.612993	0.995	0.989	1.54055e-183	C3	RPL13
UBA52	4.92544e-185	0.589828	0.99	0.977	1.65958e-180	C3	UBA52
CDA	1.68768e-184	2.75359	0.4	0.106	5.68648e-180	C3	CDA
RPL18A	1.63877e-183	0.639116	0.993	0.972	5.52167e-179	C3	RPL18A
RPL29	1.73629e-181	0.688215	0.979	0.95	5.85027e-177	C3	RPL29
LYZ	1.56685e-180	1.05914	0.985	0.892	5.27934e-176	C3	LYZ
FOS	1.58062e-174	1.05796	0.983	0.915	5.32574e-170	C3	FOS
CSF3R	2.61325e-172	2.18035	0.577	0.27	8.80508e-168	C3	CSF3R
LAMTOR4	4.36749e-169	1.17404	0.861	0.733	1.47158e-164	C3	LAMTOR4
RPLP1	1.12137e-168	0.59847	0.999	0.993	3.77835e-164	C3	RPLP1
CD52	3.51403e-168	1.35567	0.88	0.746	1.18402e-163	C3	CD52
RPS3A	4.41997e-161	0.638747	0.989	0.964	1.48926e-156	C3	RPS3A
NEAT1	5.72876e-161	0.705473	0.993	0.95	1.93025e-156	C3	NEAT1
CYP1B1	4.46847e-160	3.64614	0.24	0.037	1.50561e-155	C3	CYP1B1
CLEC12A	8.95882e-160	2.43219	0.487	0.192	3.01858e-155	C3	CLEC12A
RPS15	3.90828e-159	0.546784	0.997	0.982	1.31686e-154	C3	RPS15
RPL13A	5.01432e-154	0.534156	0.998	0.989	1.68952e-149	C3	RPL13A
EIF1	1.05159e-153	0.625188	0.986	0.976	3.54324e-149	C3	EIF1
ATP5G2	1.43284e-152	0.880065	0.927	0.837	4.8278e-148	C3	ATP5G2
COTL1	9.59181e-151	0.955747	0.944	0.826	3.23187e-146	C3	COTL1
RPL10	3.44623e-149	0.537262	0.996	0.993	1.16117e-144	C3	RPL10
FAU	1.34002e-146	0.507661	0.987	0.979	4.51507e-142	C3	FAU
LTA4H	4.94267e-145	1.93107	0.615	0.354	1.66538e-140	C3	LTA4H
MT-ND3	6.15869e-142	0.639737	0.997	0.98	2.07511e-137	C3	MT-ND3
CD36	1.09585e-141	2.02906	0.53	0.246	3.69234e-137	C3	CD36
RPS8	3.21243e-135	0.590498	0.983	0.955	1.0824e-130	C3	RPS8
RPL12	2.36615e-132	0.538313	0.99	0.969	7.97251e-128	C3	RPL12
FGR	1.12654e-129	1.56961	0.643	0.408	3.79577e-125	C3	FGR
SLC25A6	4.09547e-129	0.890507	0.888	0.815	1.37993e-124	C3	SLC25A6
EEF1D	1.77595e-128	0.698879	0.964	0.922	5.9839e-124	C3	EEF1D
RPL37	3.94842e-124	0.522623	0.987	0.971	1.33038e-119	C3	RPL37
AIF11	1.80164e-123	0.761013	0.974	0.859	6.07045e-119	C3	AIF1
C14orf2	6.16834e-123	0.886144	0.917	0.853	2.07836e-118	C3	C14orf2
RPL6	1.54876e-122	0.605325	0.966	0.918	5.21839e-118	C3	RPL6
CD37	4.88773e-122	1.19599	0.769	0.646	1.64687e-117	C3	CD37
RPL23	3.32096e-121	0.637937	0.954	0.911	1.11896e-116	C3	RPL23
LINC009361	5.60273e-121	1.67916	0.618	0.382	1.88778e-116	C3	LINC00936
RPL30	3.27325e-120	0.564272	0.976	0.954	1.10289e-115	C3	RPL30
DUSP1	7.82544e-118	0.765655	0.981	0.916	2.63671e-113	C3	DUSP1
C19orf38	2.1345e-117	2.33641	0.416	0.176	7.19199e-113	C3	C19orf38
RPL18	8.49394e-117	0.537447	0.982	0.946	2.86195e-112	C3	RPL18
VSTM1	1.10525e-116	3.34884	0.173	0.025	3.72404e-112	C3	VSTM1
NACA	4.87088e-115	0.714837	0.919	0.88	1.6412e-110	C3	NACA
VNN2	1.7536e-114	2.93364	0.215	0.044	5.90859e-110	C3	VNN2
RPL38	3.8059e-114	0.513264	0.982	0.963	1.28236e-109	C3	RPL38
PABPC1	2.59182e-113	0.690423	0.93	0.886	8.73287e-109	C3	PABPC1
MGST1	4.41664e-113	2.29875	0.374	0.139	1.48814e-108	C3	MGST1
PRAM1	1.0308e-112	2.80962	0.303	0.094	3.47317e-108	C3	PRAM1
RP11-1143G9.4	8.30716e-111	1.60987	0.72	0.507	2.79902e-106	C3	RP11-1143G9.4
RP6-159A1.4	2.40938e-106	3.09469	0.219	0.049	8.11817e-102	C3	RP6-159A1.4
C10orf54	8.79789e-106	1.24082	0.706	0.533	2.96436e-101	C3	C10orf54
CD302	2.64675e-103	2.04879	0.456	0.231	8.91795e-99	C3	CD302
IER2	8.15278e-102	1.28154	0.853	0.745	2.747e-97	C3	IER2
STXBP21	6.79633e-101	1.50443	0.675	0.529	2.28996e-96	C3	STXBP2
CORO1A	4.53604e-100	0.811975	0.867	0.753	1.52837e-95	C3	CORO1A
POU2F2	2.29834e-98	2.35082	0.387	0.172	7.74403e-94	C3	POU2F2
RPL36A	2.61148e-96	0.660785	0.943	0.903	8.79913e-92	C3	RPL36A
RP11-160E2.6	3.49967e-93	1.94171	0.536	0.333	1.17918e-88	C3	RP11-160E2.6
LYST	5.53405e-93	1.91257	0.44	0.225	1.86464e-88	C3	LYST
EIF3E	1.82732e-92	0.971815	0.772	0.683	6.15698e-88	C3	EIF3E
RAB3D	1.40584e-91	3.01223	0.191	0.043	4.73683e-87	C3	RAB3D
EGR11	4.43363e-91	1.80604	0.549	0.342	1.49387e-86	C3	EGR1
UQCRB	1.1995e-88	0.778491	0.877	0.824	4.04159e-84	C3	UQCRB
ASGR1	8.1211e-88	2.17651	0.377	0.173	2.73632e-83	C3	ASGR1
JUNB	5.45021e-86	0.717711	0.942	0.89	1.8364e-81	C3	JUNB
GNB2L1	1.30869e-85	0.516603	0.949	0.924	4.4095e-81	C3	GNB2L1
NFE2	5.98555e-85	3.9571	0.105	0.011	2.01677e-80	C3	NFE2
AGTRAP	8.1907e-85	1.63866	0.513	0.315	2.75978e-80	C3	AGTRAP
METTL9	4.36596e-84	1.63908	0.546	0.372	1.47107e-79	C3	METTL9
RPL22	7.09646e-84	0.524697	0.94	0.911	2.39108e-79	C3	RPL22
PYCARD	1.20595e-83	0.917408	0.774	0.673	4.06333e-79	C3	PYCARD
CD48	2.69778e-83	1.0408	0.695	0.564	9.08989e-79	C3	CD48
CLEC7A	4.21643e-81	1.00052	0.727	0.59	1.42068e-76	C3	CLEC7A
LRRK2	1.88055e-79	2.5044	0.275	0.101	6.33631e-75	C3	LRRK2
TOMM7	1.08828e-78	0.636864	0.89	0.855	3.66685e-74	C3	TOMM7
MTMR11	1.55098e-77	2.66561	0.193	0.051	5.22589e-73	C3	MTMR11
LIMD2	6.08347e-76	1.21173	0.628	0.479	2.04976e-71	C3	LIMD2
FAM65B	6.44036e-74	1.96308	0.354	0.167	2.17001e-69	C3	FAM65B
PLBD1	8.25139e-74	2.0398	0.445	0.273	2.78022e-69	C3	PLBD1
TCEB2	1.04212e-72	0.639796	0.886	0.856	3.5113e-68	C3	TCEB2
CEBPD	2.29165e-72	1.11651	0.679	0.524	7.72147e-68	C3	CEBPD
RETN1	7.08334e-72	1.80656	0.31	0.125	2.38666e-67	C3	RETN
GSTP1	2.05408e-71	0.611347	0.863	0.801	6.92101e-67	C3	GSTP1
KLF2	3.00373e-71	1.6623	0.447	0.259	1.01208e-66	C3	KLF2
HSD17B11	3.08647e-71	1.41552	0.565	0.424	1.03995e-66	C3	HSD17B11
BLVRB	6.79412e-70	1.33182	0.572	0.429	2.28921e-65	C3	BLVRB
TESC	4.72224e-69	2.66704	0.225	0.077	1.59111e-64	C3	TESC
C1orf162	1.88156e-68	0.82406	0.726	0.581	6.33974e-64	C3	C1orf162
SERPINA11	2.27301e-68	0.756118	0.801	0.659	7.65868e-64	C3	SERPINA1
ICAM3	4.18162e-68	1.50085	0.5	0.329	1.40895e-63	C3	ICAM3
SELL	1.85499e-66	1.20776	0.489	0.284	6.2502e-62	C3	SELL
SERP1	3.25119e-66	0.666997	0.8	0.769	1.09545e-61	C3	SERP1
SULT1A1	4.41799e-66	2.27026	0.296	0.132	1.4886e-61	C3	SULT1A1
MEGF9	8.96552e-62	2.62547	0.228	0.086	3.02084e-57	C3	MEGF9
CH17-373J23.1	2.15447e-59	1.43977	0.535	0.376	7.25928e-55	C3	CH17-373J23.1
FGL21	2.798e-59	0.70446	0.737	0.568	9.42759e-55	C3	FGL2
ANXA11	9.235e-59	0.65342	0.793	0.685	3.11164e-54	C3	ANXA1
CDC42EP3	1.31195e-58	2.06511	0.293	0.136	4.42047e-54	C3	CDC42EP3
TXNIP	2.29686e-57	1.00964	0.672	0.556	7.73905e-53	C3	TXNIP
CARD161	2.51584e-57	0.874887	0.675	0.578	8.47688e-53	C3	CARD16
ZDHHC1	2.58653e-57	3.30988	0.11	0.022	8.71506e-53	C3	ZDHHC1
MPEG1	2.91682e-57	1.00731	0.577	0.415	9.82793e-53	C3	MPEG1
AHNAK	1.47881e-56	1.21677	0.58	0.464	4.98272e-52	C3	AHNAK
SMARCD3	1.61044e-56	2.90388	0.147	0.04	5.42622e-52	C3	SMARCD3
APLP21	2.06601e-56	0.986928	0.637	0.528	6.9612e-52	C3	APLP2
BTF3	9.35948e-56	0.57608	0.856	0.838	3.15358e-51	C3	BTF3
THBS11	7.05571e-55	1.47953	0.273	0.116	2.37735e-50	C3	THBS1
SLC24A4	4.19432e-54	2.67208	0.141	0.038	1.41323e-49	C3	SLC24A4
CD551	7.4381e-54	1.06205	0.537	0.387	2.50619e-49	C3	CD55
LILRA51	8.85729e-53	1.1752	0.409	0.231	2.98438e-48	C3	LILRA5
CALM2	1.12869e-52	0.580578	0.898	0.862	3.80302e-48	C3	CALM2
NDUFB1	3.60811e-52	0.689589	0.818	0.785	1.21572e-47	C3	NDUFB1
TPPP3	3.97501e-51	2.15713	0.135	0.036	1.33934e-46	C3	TPPP3
PGLS	1.88983e-50	1.03636	0.6	0.53	6.3676e-46	C3	PGLS
SLC7A71	2.35734e-49	0.991638	0.544	0.403	7.94283e-45	C3	SLC7A7
RPL17	3.19014e-49	0.571844	0.817	0.783	1.07488e-44	C3	RPL17
JAML	2.10358e-48	0.934243	0.571	0.421	7.08781e-44	C3	JAML
GLIPR1	1.71857e-47	1.03032	0.603	0.517	5.79054e-43	C3	GLIPR1
FXYD5	1.74937e-47	0.625784	0.767	0.757	5.89433e-43	C3	FXYD5
FBXL5	8.86018e-47	1.73678	0.368	0.233	2.98535e-42	C3	FBXL5
TMEM154	9.06101e-47	2.36859	0.199	0.08	3.05302e-42	C3	TMEM154
NCF1	1.03132e-46	1.19837	0.568	0.464	3.47494e-42	C3	NCF1
TALDO1	1.40105e-46	0.853055	0.691	0.652	4.7207e-42	C3	TALDO1
NFKBIZ1	2.23752e-46	0.909712	0.635	0.553	7.53911e-42	C3	NFKBIZ
BST1	2.25248e-46	1.98267	0.27	0.135	7.5895e-42	C3	BST1
CNPY3	4.35359e-46	1.02168	0.586	0.506	1.4669e-41	C3	CNPY3
GCA1	5.33819e-46	1.17087	0.557	0.455	1.79865e-41	C3	GCA
FYB	2.43069e-45	0.823696	0.657	0.553	8.18995e-41	C3	FYB
GAS7	1.36417e-44	2.35309	0.2	0.083	4.59643e-40	C3	GAS7
ZFAS1	7.63764e-44	0.656646	0.727	0.701	2.57343e-39	C3	ZFAS1
PCBP2	2.43652e-43	0.685488	0.738	0.716	8.2096e-39	C3	PCBP2
SEC11A	3.5944e-43	0.845934	0.649	0.621	1.2111e-38	C3	SEC11A
MYO1F	5.63557e-43	1.08363	0.558	0.483	1.89885e-38	C3	MYO1F
CCNL1	5.88486e-43	0.814763	0.705	0.68	1.98284e-38	C3	CCNL1
EEF2	8.68196e-43	0.526321	0.821	0.793	2.9253e-38	C3	EEF2
GPBAR1	9.37006e-43	2.11335	0.16	0.056	3.15715e-38	C3	GPBAR1
KCNE3	1.55354e-42	2.32171	0.191	0.079	5.23449e-38	C3	KCNE3
IFITM21	2.70136e-42	0.6925	0.767	0.714	9.10196e-38	C3	IFITM2
DAZAP2	5.74717e-42	0.693695	0.753	0.741	1.93645e-37	C3	DAZAP2
CCNI	1.06156e-40	0.583785	0.78	0.748	3.57682e-36	C3	CCNI
CX3CR1	2.51486e-39	2.42794	0.14	0.048	8.47355e-35	C3	CX3CR1
HACD4	5.19243e-39	1.71468	0.354	0.237	1.74954e-34	C3	HACD4
FPR11	8.5148e-39	0.774781	0.54	0.4	2.86898e-34	C3	FPR1
ZFP36	1.76429e-38	0.507546	0.911	0.877	5.94459e-34	C3	ZFP36
NCF2	3.82396e-38	0.9157	0.552	0.453	1.28844e-33	C3	NCF2
UBXN11	3.89417e-38	1.99099	0.237	0.12	1.3121e-33	C3	UBXN11
LILRA2	6.16252e-38	1.45734	0.301	0.171	2.0764e-33	C3	LILRA2
CES11	6.52552e-38	1.83554	0.15	0.054	2.19871e-33	C3	CES1
C11orf21	1.12827e-37	2.59828	0.122	0.039	3.80159e-33	C3	C11orf21
METTL7A	1.2161e-37	2.0158	0.237	0.121	4.09753e-33	C3	METTL7A
SNHG25	1.57318e-37	1.43694	0.385	0.266	5.30068e-33	C3	SNHG25
GPSM3	2.55503e-37	0.664798	0.715	0.704	8.60891e-33	C3	GPSM3
HMGB2	9.36524e-37	1.03278	0.505	0.407	3.15552e-32	C3	HMGB2
NFKBIA1	6.48045e-36	0.640243	0.886	0.871	2.18352e-31	C3	NFKBIA
EVI2A	7.25454e-36	1.13541	0.513	0.444	2.44434e-31	C3	EVI2A
SSH2	1.01649e-35	1.75893	0.29	0.173	3.42496e-31	C3	SSH2
FAM45A	4.14919e-35	1.43809	0.352	0.234	1.39803e-30	C3	FAM45A
LINC012721	5.53939e-35	1.07309	0.471	0.348	1.86644e-30	C3	LINC01272
IRS2	8.11576e-35	1.65937	0.319	0.202	2.73452e-30	C3	IRS2
HOTAIRM1	1.36729e-34	1.84938	0.246	0.134	4.60694e-30	C3	HOTAIRM1
TMEM170B	3.77772e-34	2.21202	0.153	0.061	1.27287e-29	C3	TMEM170B
MIDN	2.66531e-33	1.16309	0.441	0.342	8.9805e-29	C3	MIDN
IRAK31	8.44641e-33	1.50439	0.284	0.166	2.84593e-28	C3	IRAK3
RPS4Y1	1.66041e-32	1.13553	0.468	0.375	5.59458e-28	C3	RPS4Y1
RNF1301	3.91437e-32	0.699961	0.617	0.56	1.31891e-27	C3	RNF130
NACC2	6.21373e-32	2.4827	0.118	0.041	2.09366e-27	C3	NACC2
DPEP2	7.70268e-32	2.23252	0.163	0.071	2.59534e-27	C3	DPEP2
CASP11	3.01572e-31	0.895388	0.536	0.455	1.01612e-26	C3	CASP1
EIF3F	3.55007e-31	0.69064	0.633	0.603	1.19616e-26	C3	EIF3F
HIGD2A	2.83997e-30	0.660395	0.662	0.669	9.56898e-26	C3	HIGD2A
GLTSCR2	4.88395e-30	0.564272	0.692	0.657	1.6456e-25	C3	GLTSCR2
LY86	5.24822e-30	1.06154	0.474	0.391	1.76834e-25	C3	LY86
CYBB1	8.2794e-30	0.550071	0.673	0.578	2.78966e-25	C3	CYBB
MCL11	2.58118e-29	0.507435	0.858	0.866	8.69702e-25	C3	MCL1
CD300E1	6.78886e-29	0.548081	0.399	0.251	2.28744e-24	C3	CD300E
EIF3M	8.22139e-29	0.960705	0.546	0.515	2.77012e-24	C3	EIF3M
CDKN2D	3.10165e-28	1.39121	0.299	0.191	1.04507e-23	C3	CDKN2D
RP11-670E13.61	7.559e-28	1.27322	0.319	0.207	2.54693e-23	C3	RP11-670E13.6
EIF3L	4.10864e-27	0.699048	0.591	0.536	1.38436e-22	C3	EIF3L
CAST	6.14062e-27	0.965276	0.508	0.457	2.06902e-22	C3	CAST
NRGN	8.40104e-27	2.1001	0.16	0.075	2.83065e-22	C3	NRGN
RASGRP4	1.12e-26	2.1897	0.137	0.059	3.77374e-22	C3	RASGRP4
CCDC69	1.20445e-26	1.4543	0.293	0.193	4.05827e-22	C3	CCDC69
ASGR2	1.2324e-26	2.18797	0.134	0.056	4.15244e-22	C3	ASGR2
STK17B	1.5178e-26	0.725549	0.596	0.547	5.11406e-22	C3	STK17B
RNASE2	3.15372e-26	1.60615	0.232	0.133	1.06261e-21	C3	RNASE2
ZNF467	5.36736e-26	1.90023	0.199	0.109	1.80848e-21	C3	ZNF467
PECAM1	6.274e-26	1.28548	0.371	0.28	2.11396e-21	C3	PECAM1
CHP1	8.56589e-26	1.2293	0.413	0.341	2.88619e-21	C3	CHP1
LRG1	9.99886e-26	2.13549	0.102	0.036	3.36902e-21	C3	LRG1
TMEM71	1.00884e-25	1.91667	0.136	0.059	3.3992e-21	C3	TMEM71
VMP11	2.05658e-25	0.608374	0.657	0.639	6.92943e-21	C3	VMP1
ARRB2	3.64767e-25	0.727737	0.58	0.554	1.22905e-20	C3	ARRB2
ZEB2	3.69171e-25	0.691135	0.607	0.575	1.24388e-20	C3	ZEB2
CCNY	3.222e-24	1.7849	0.235	0.144	1.08562e-19	C3	CCNY
RGS18	4.11578e-24	1.44626	0.299	0.205	1.38677e-19	C3	RGS18
EIF3H	4.31152e-24	0.655768	0.626	0.631	1.45272e-19	C3	EIF3H
SORL1	1.66945e-23	1.48151	0.255	0.162	5.62503e-19	C3	SORL1
C7orf73	2.12143e-23	0.76339	0.544	0.518	7.14794e-19	C3	C7orf73
CD1D	1.54193e-22	1.88526	0.16	0.082	5.19537e-18	C3	CD1D
CTB-61M7.21	1.69921e-22	1.1642	0.206	0.113	5.7253e-18	C3	CTB-61M7.2
LGALS2	6.1689e-22	0.936345	0.509	0.441	2.07855e-17	C3	LGALS2
ABTB1	9.05379e-22	1.7111	0.215	0.132	3.05058e-17	C3	ABTB1
RCSD1	1.07072e-21	1.35155	0.316	0.233	3.60769e-17	C3	RCSD1
ATG16L2	1.79539e-21	1.5058	0.226	0.141	6.04937e-17	C3	ATG16L2
KLF4	2.68739e-21	0.816873	0.508	0.449	9.05489e-17	C3	KLF4
CKAP41	3.84497e-21	1.38909	0.187	0.104	1.29552e-16	C3	CKAP4
EIF3G	4.12561e-21	0.728263	0.575	0.58	1.39008e-16	C3	EIF3G
AGTPBP1	5.85767e-21	1.86811	0.156	0.081	1.97368e-16	C3	AGTPBP1
RSL24D1	1.11849e-20	0.850623	0.523	0.505	3.76863e-16	C3	RSL24D1
RNF141	3.00722e-20	1.97786	0.158	0.085	1.01325e-15	C3	RNF141
ARL6IP4	1.62897e-19	0.54151	0.679	0.693	5.48865e-15	C3	ARL6IP4
C20orf27	1.63745e-19	1.30583	0.341	0.273	5.51722e-15	C3	C20orf27
LTB4R	2.45523e-19	1.98993	0.144	0.075	8.27265e-15	C3	LTB4R
CPPED1	6.49344e-19	1.36889	0.328	0.262	2.1879e-14	C3	CPPED1
ARHGAP24	6.68474e-19	1.91189	0.108	0.048	2.25236e-14	C3	ARHGAP24
CARS2	9.01327e-19	1.87661	0.201	0.126	3.03693e-14	C3	CARS2
STX10	3.27706e-18	1.33214	0.322	0.26	1.10417e-13	C3	STX10
LINC00877	3.34161e-18	1.6323	0.118	0.056	1.12592e-13	C3	LINC00877
LRRFIP1	3.49031e-18	0.50461	0.676	0.69	1.17603e-13	C3	LRRFIP1
C19orf43	3.58391e-18	0.525152	0.659	0.679	1.20756e-13	C3	C19orf43
LRRC25	5.51679e-18	1.2846	0.323	0.253	1.85883e-13	C3	LRRC25
RASGRP2	6.4944e-18	1.41455	0.231	0.152	2.18822e-13	C3	RASGRP2
RASSF3	8.03302e-18	1.41313	0.264	0.191	2.70664e-13	C3	RASSF3
DUSP61	8.54405e-18	0.70312	0.469	0.397	2.87883e-13	C3	DUSP6
POLE4	8.64454e-18	1.05387	0.423	0.387	2.91269e-13	C3	POLE4
SIRPB1	9.30177e-18	1.63102	0.147	0.079	3.13414e-13	C3	SIRPB1
GIMAP2	1.98502e-17	1.53597	0.241	0.169	6.68833e-13	C3	GIMAP2
NLRP31	2.27036e-17	0.69876	0.309	0.222	7.64976e-13	C3	NLRP3
PTP4A2	2.35331e-17	0.730442	0.573	0.584	7.92923e-13	C3	PTP4A2
PRKCB	3.22762e-17	1.0433	0.393	0.338	1.08751e-12	C3	PRKCB
TMEM91	5.89839e-17	1.97815	0.123	0.062	1.9874e-12	C3	TMEM91
MAP3K3	2.18488e-16	1.80163	0.147	0.083	7.36174e-12	C3	MAP3K3
TNFAIP2	2.56353e-16	0.652553	0.405	0.336	8.63756e-12	C3	TNFAIP2
CRTAP	3.02734e-16	1.27135	0.314	0.254	1.02003e-11	C3	CRTAP
ZFP36L2	3.1058e-16	0.519266	0.643	0.61	1.04647e-11	C3	ZFP36L2
MAFB1	3.47312e-16	0.600825	0.503	0.427	1.17023e-11	C3	MAFB
USP3	3.67898e-16	1.28056	0.276	0.207	1.23959e-11	C3	USP3
NUDT16	7.05915e-16	1.49539	0.282	0.22	2.37851e-11	C3	NUDT16
MEF2C	2.00617e-15	0.820932	0.426	0.374	6.7596e-11	C3	MEF2C
CD33	2.10744e-15	1.51017	0.249	0.184	7.10081e-11	C3	CD33
TBL1X	4.3314e-15	1.81247	0.105	0.051	1.45942e-10	C3	TBL1X
MAP3K1	7.0744e-15	1.38979	0.226	0.159	2.38365e-10	C3	MAP3K1
CHST15	7.7632e-15	1.40962	0.136	0.075	2.61573e-10	C3	CHST15
ERP29	8.71391e-15	0.527292	0.599	0.612	2.93607e-10	C3	ERP29
RNU11	9.71089e-15	1.8134	0.102	0.05	3.27199e-10	C3	RNU11
PTCH2	1.0118e-14	1.51094	0.206	0.138	3.40915e-10	C3	PTCH2
ADRBK1	1.29159e-14	1.30088	0.3	0.244	4.35189e-10	C3	ADRBK1
NRG1	1.29533e-14	0.9312	0.192	0.12	4.36447e-10	C3	NRG1
NOTCH2	1.58155e-14	1.36027	0.239	0.174	5.32888e-10	C3	NOTCH2
PGD	1.80757e-14	0.991593	0.419	0.387	6.09043e-10	C3	PGD
ARHGEF40	2.83858e-14	1.76935	0.14	0.081	9.56432e-10	C3	ARHGEF40
PTGER2	3.75251e-14	1.47678	0.183	0.119	1.26437e-09	C3	PTGER2
PYGL	3.83064e-14	1.7541	0.171	0.109	1.2907e-09	C3	PYGL
RHOB1	1.32957e-13	0.909351	0.412	0.361	4.47986e-09	C3	RHOB
SMAP2	1.96435e-13	0.974138	0.406	0.381	6.61867e-09	C3	SMAP2
UBE2R2	3.39081e-13	1.21698	0.322	0.28	1.1425e-08	C3	UBE2R2
MTPN	3.55221e-13	0.79491	0.477	0.483	1.19688e-08	C3	MTPN
MSRB1	4.60415e-13	1.36333	0.293	0.244	1.55132e-08	C3	MSRB1
EIF4B	8.33355e-13	0.820567	0.434	0.42	2.8079e-08	C3	EIF4B
ZFAND5	1.10685e-12	0.674825	0.572	0.591	3.72941e-08	C3	ZFAND5
CRISPLD2	1.2132e-12	1.36369	0.121	0.067	4.08775e-08	C3	CRISPLD2
CATSPER1	2.08641e-12	1.50467	0.146	0.09	7.02994e-08	C3	CATSPER1
AGO4	2.70901e-12	1.70941	0.13	0.077	9.12775e-08	C3	AGO4
FAM200B	3.52956e-12	1.34302	0.261	0.209	1.18925e-07	C3	FAM200B
NAA38	3.54716e-12	0.715413	0.478	0.477	1.19518e-07	C3	NAA38
DPYD	4.04395e-12	1.23796	0.264	0.209	1.36257e-07	C3	DPYD
STX11	4.11718e-12	0.885531	0.393	0.36	1.38724e-07	C3	STX11
LMO2	8.8595e-12	1.46441	0.208	0.152	2.98512e-07	C3	LMO2
ITGAM1	1.03205e-11	1.04905	0.28	0.221	3.4774e-07	C3	ITGAM
TCF7L2	1.06608e-11	1.62189	0.131	0.079	3.59206e-07	C3	TCF7L2
YPEL3	5.90901e-11	1.27718	0.259	0.21	1.99098e-06	C3	YPEL3
RXRA	6.46664e-11	1.07295	0.244	0.188	2.17887e-06	C3	RXRA
IQGAP1	7.82709e-11	0.564762	0.59	0.636	2.63726e-06	C3	IQGAP1
TRAF3IP3	8.28759e-11	1.20447	0.258	0.207	2.79242e-06	C3	TRAF3IP3
PPM1F	9.12567e-11	1.49883	0.161	0.109	3.0748e-06	C3	PPM1F
AOAH1	1.03053e-10	0.851233	0.315	0.264	3.47227e-06	C3	AOAH
PILRA1	1.38373e-10	0.56643	0.444	0.408	4.66232e-06	C3	PILRA
ABRACL	2.23742e-10	0.669351	0.506	0.536	7.53878e-06	C3	ABRACL
ARHGAP26	2.77065e-10	1.30098	0.186	0.134	9.33542e-06	C3	ARHGAP26
BIN2	3.86583e-10	1.13024	0.299	0.264	1.30255e-05	C3	BIN2
ADAP1	3.88983e-10	1.74496	0.119	0.074	1.31064e-05	C3	ADAP1
TNNT1	4.28003e-10	1.47912	0.1	0.057	1.44211e-05	C3	TNNT1
TLE4	4.94916e-10	1.07088	0.286	0.239	1.66757e-05	C3	TLE4
LSM6	5.48826e-10	0.866932	0.416	0.412	1.84922e-05	C3	LSM6
GAPT	5.53015e-10	0.930461	0.154	0.1	1.86333e-05	C3	GAPT
FCGR1B1	6.08127e-10	1.17098	0.193	0.139	2.04902e-05	C3	FCGR1B
NFAM11	7.75702e-10	1.43816	0.168	0.118	2.61365e-05	C3	NFAM1
POLR1D	1.07349e-09	0.798891	0.432	0.442	3.61703e-05	C3	POLR1D
KLF10	1.6191e-09	1.04016	0.309	0.271	5.4554e-05	C3	KLF10
JUND	2.59545e-09	0.554674	0.597	0.639	8.7451e-05	C3	JUND
NLRP1	2.69944e-09	1.51029	0.134	0.088	9.09549e-05	C3	NLRP1
ADD3	3.18676e-09	1.42318	0.173	0.125	0.000107375	C3	ADD3
TLR4	3.86955e-09	1.19387	0.189	0.14	0.000130381	C3	TLR4
ALDH3B1	3.91461e-09	1.3942	0.157	0.11	0.000131899	C3	ALDH3B1
IL17RA	5.63694e-09	1.24826	0.255	0.217	0.000189931	C3	IL17RA
KLF3	5.92767e-09	1.32519	0.207	0.162	0.000199727	C3	KLF3
VCL	7.66867e-09	1.62402	0.133	0.089	0.000258388	C3	VCL
ODF3B	9.70317e-09	0.871754	0.371	0.356	0.000326939	C3	ODF3B
CREB5	1.05258e-08	1.35488	0.202	0.157	0.000354658	C3	CREB5
CCR2	1.16529e-08	1.34658	0.106	0.065	0.000392634	C3	CCR2
FAM198B1	1.66917e-08	1.28965	0.198	0.154	0.000562412	C3	FAM198B
LILRB21	1.7529e-08	0.522444	0.426	0.397	0.000590621	C3	LILRB2
RTN3	1.78881e-08	0.940138	0.388	0.393	0.00060272	C3	RTN3
EIF4E3	1.8606e-08	1.66583	0.11	0.07	0.00062691	C3	EIF4E3
LYL1	2.47834e-08	1.19751	0.247	0.209	0.000835052	C3	LYL1
LILRB31	2.53369e-08	0.687327	0.393	0.375	0.000853703	C3	LILRB3
HHEX	3.01867e-08	1.45798	0.172	0.129	0.00101711	C3	HHEX
EIF2S3	3.2546e-08	0.905715	0.373	0.366	0.0010966	C3	EIF2S3
F13A11	3.39586e-08	0.944623	0.125	0.082	0.0011442	C3	F13A1
MEFV	4.20334e-08	1.24717	0.106	0.066	0.00141627	C3	MEFV
OGFRL1	4.37716e-08	0.931802	0.332	0.309	0.00147484	C3	OGFRL1
CD931	5.11589e-08	0.516034	0.328	0.282	0.00172375	C3	CD93
C5AR11	6.11033e-08	0.697292	0.347	0.305	0.00205881	C3	C5AR1
ARL4A	6.56041e-08	1.10699	0.28	0.247	0.00221046	C3	ARL4A
WAS	6.92532e-08	0.752876	0.383	0.375	0.00233342	C3	WAS
RP11-22N19.2	7.64971e-08	1.32699	0.1	0.062	0.00257749	C3	RP11-22N19.2
NAP1L1	1.06466e-07	0.563472	0.65	0.711	0.00358725	C3	NAP1L1
COX7A2L	1.06786e-07	0.540917	0.518	0.555	0.00359805	C3	COX7A2L
KCTD121	1.21593e-07	0.643741	0.422	0.414	0.00409695	C3	KCTD12
GLRX	1.65308e-07	0.513841	0.509	0.527	0.00556988	C3	GLRX
CLEC4A	1.68362e-07	0.540815	0.41	0.389	0.00567278	C3	CLEC4A
RP11-108M9.4	2.50719e-07	1.3246	0.167	0.127	0.00844774	C3	RP11-108M9.4
HIPK3	2.5874e-07	1.31333	0.212	0.176	0.00871797	C3	HIPK3
IMPA2	2.69024e-07	1.48325	0.137	0.099	0.00906449	C3	IMPA2
GSTK1	3.0116e-07	0.502082	0.551	0.6	0.0101473	C3	GSTK1
MTSS1	4.45088e-07	1.13887	0.142	0.101	0.0149968	C3	MTSS1
SYTL1	4.61627e-07	1.59363	0.122	0.086	0.0155541	C3	SYTL1
NUMB1	4.80799e-07	0.663568	0.361	0.343	0.0162	C3	NUMB
TRMT1	5.04787e-07	1.15918	0.25	0.22	0.0170083	C3	TRMT1
TBXAS11	5.43984e-07	0.732841	0.354	0.334	0.018329	C3	TBXAS1
SCIMP	1.21783e-06	0.94844	0.224	0.188	0.0410336	C3	SCIMP
ROGDI	1.23832e-06	1.38748	0.199	0.167	0.0417239	C3	ROGDI
RP11-295G20.2	1.27638e-06	1.49531	0.102	0.068	0.0430063	C3	RP11-295G20.2
ZNF106	1.47738e-06	1.17916	0.255	0.232	0.0497787	C3	ZNF106
PDLIM2	1.61011e-06	1.10237	0.218	0.184	0.0542511	C3	PDLIM2
RNU12	3.43736e-06	1.0911	0.183	0.146	0.115818	C3	RNU12
SNHG9	4.48445e-06	0.912081	0.279	0.257	0.151099	C3	SNHG9
GIMAP11	8.78477e-06	1.17828	0.202	0.171	0.295994	C3	GIMAP1
KIF22	1.4795e-05	1.40495	0.173	0.143	0.498501	C3	KIF22
SYF2	1.76678e-05	0.620081	0.451	0.493	0.595298	C3	SYF2
RAB27A	2.12386e-05	1.19168	0.202	0.175	0.715614	C3	RAB27A
LIPE-AS1	2.12952e-05	1.54042	0.114	0.084	0.717521	C3	LIPE-AS1
NCOA4	2.56042e-05	0.742445	0.383	0.399	0.862707	C3	NCOA4
SCPEP11	2.62779e-05	0.514739	0.39	0.387	0.885409	C3	SCPEP1
C12orf57	2.71735e-05	0.998866	0.424	0.46	0.915584	C3	C12orf57
CLEC4D1	3.35706e-05	0.929962	0.114	0.082	1	C3	CLEC4D
GEMIN7	3.5001e-05	0.573702	0.079	0.127	1	C3	GEMIN7
LRP11	3.55541e-05	0.715437	0.276	0.251	1	C3	LRP1
STK38	3.56122e-05	1.40811	0.136	0.106	1	C3	STK38
P2RY13	3.74749e-05	0.978863	0.2	0.17	1	C3	P2RY13
HDAC9	3.90337e-05	1.16828	0.102	0.073	1	C3	HDAC9
FES	4.24772e-05	1.08739	0.218	0.193	1	C3	FES
DOCK8	4.27484e-05	0.791447	0.354	0.364	1	C3	DOCK8
ICAM2	4.52605e-05	1.2744	0.17	0.143	1	C3	ICAM2
NAIP1	4.72715e-05	0.865108	0.261	0.24	1	C3	NAIP
TMEM167A	4.88124e-05	0.530351	0.481	0.535	1	C3	TMEM167A
KIAA1143	5.78284e-05	0.509766	0.112	0.17	1	C3	KIAA1143
TRIB1	7.16709e-05	0.886979	0.298	0.286	1	C3	TRIB1
NAPRT	7.55546e-05	0.818733	0.334	0.338	1	C3	NAPRT
CYP27A11	7.85416e-05	0.758065	0.108	0.078	1	C3	CYP27A1
CLEC4E1	7.86223e-05	0.559955	0.322	0.298	1	C3	CLEC4E
DALRD3	8.96102e-05	0.525999	0.073	0.116	1	C3	DALRD3
C9orf72	9.77594e-05	0.793737	0.263	0.242	1	C3	C9orf72
MRPL33	0.000113574	0.610626	0.445	0.492	1	C3	MRPL33
FLI1	0.000114905	1.15043	0.189	0.166	1	C3	FLI1
RIN3	0.000115593	1.01669	0.259	0.246	1	C3	RIN3
CAPNS1	0.00014462	0.579916	0.438	0.484	1	C3	CAPNS1
SOCS31	0.000151848	0.500562	0.591	0.674	1	C3	SOCS3
GIMAP41	0.000155651	0.514448	0.341	0.327	1	C3	GIMAP4
RAE1	0.000174519	1.35404	0.133	0.107	1	C3	RAE1
FAM210B	0.000179038	0.540778	0.074	0.116	1	C3	FAM210B
RNF144B	0.000181944	0.763434	0.278	0.261	1	C3	RNF144B
HK31	0.000209627	1.05862	0.154	0.126	1	C3	HK3
C16orf87	0.00026304	0.541674	0.099	0.148	1	C3	C16orf87
PTEN	0.000357067	0.892678	0.281	0.278	1	C3	PTEN
HCFC1	0.00036277	0.564467	0.083	0.125	1	C3	HCFC1
ACAP2	0.000364617	0.880599	0.284	0.283	1	C3	ACAP2
BNIP2	0.000379455	0.825599	0.369	0.402	1	C3	BNIP2
KMT2E-AS1	0.000504319	0.936719	0.212	0.192	1	C3	KMT2E-AS1
ZNF394	0.000600315	0.556259	0.105	0.152	1	C3	ZNF394
TMEM69	0.000645396	0.552139	0.096	0.141	1	C3	TMEM69
FGD5-AS1	0.000701387	0.512136	0.14	0.198	1	C3	FGD5-AS1
CELF2	0.000720725	0.59112	0.429	0.472	1	C3	CELF2
CD79B	0.00083635	1.32711	0.112	0.089	1	C3	CD79B
FOPNL	0.000890565	0.616989	0.076	0.113	1	C3	FOPNL
KLF7	0.000917517	1.24414	0.113	0.09	1	C3	KLF7
TMEM107	0.0012065	1.04242	0.279	0.279	1	C3	TMEM107
PXN	0.00126139	1.10934	0.119	0.096	1	C3	PXN
DNAJB12	0.00126667	0.532088	0.138	0.194	1	C3	DNAJB12
CTDSP1	0.00129527	1.05016	0.229	0.22	1	C3	CTDSP1
RBMX2	0.00142642	0.58974	0.101	0.145	1	C3	RBMX2
TMEM55A	0.00154518	1.13663	0.109	0.087	1	C3	TMEM55A
CSK	0.00160875	0.807324	0.346	0.375	1	C3	CSK
RCHY1	0.00164259	0.619565	0.085	0.123	1	C3	RCHY1
SPG211	0.00164758	0.552546	0.435	0.479	1	C3	SPG21
GLTP	0.00168138	0.961242	0.22	0.21	1	C3	GLTP
IMPDH1	0.00192553	1.06914	0.213	0.203	1	C3	IMPDH1
KDM1B	0.00198285	1.31808	0.11	0.09	1	C3	KDM1B
HADHA	0.00210678	0.676791	0.379	0.42	1	C3	HADHA
SLMAP	0.00220884	0.554295	0.073	0.107	1	C3	SLMAP
PLCB2	0.00238717	1.19661	0.149	0.13	1	C3	PLCB2
LONP2	0.00243113	0.543517	0.121	0.169	1	C3	LONP2
HOOK3	0.00259021	0.513361	0.173	0.236	1	C3	HOOK3
ACOT8	0.00269183	0.595092	0.09	0.128	1	C3	ACOT8
IRF1	0.00270015	0.518677	0.469	0.506	1	C3	IRF1
NFIL3	0.00316057	0.884282	0.149	0.129	1	C3	NFIL3
SNX27	0.00319118	1.17898	0.186	0.174	1	C3	SNX27
PRKX	0.00352517	0.535467	0.097	0.135	1	C3	PRKX
SLC12A6	0.00364304	1.03922	0.138	0.119	1	C3	SLC12A6
PSMG4	0.00381253	0.553633	0.092	0.13	1	C3	PSMG4
SLCO3A1	0.00407348	0.96659	0.167	0.149	1	C3	SLCO3A1
MPPE1	0.0041944	0.519929	0.1	0.138	1	C3	MPPE1
DMXL21	0.00420064	0.718746	0.257	0.25	1	C3	DMXL2
C15orf61	0.00422404	0.60864	0.073	0.105	1	C3	C15orf61
MARCH11	0.00437744	0.540832	0.38	0.405	1	C3	MARCH1
ECSIT	0.00466229	0.665798	0.092	0.128	1	C3	ECSIT
GRK6	0.00468701	0.986363	0.214	0.207	1	C3	GRK6
CCDC66	0.00575346	0.572347	0.084	0.117	1	C3	CCDC66
OXA1L	0.00590525	0.779246	0.323	0.355	1	C3	OXA1L
CDK19	0.00606286	0.523703	0.071	0.1	1	C3	CDK19
NACA2	0.00615851	0.780471	0.285	0.294	1	C3	NACA2
DENND1C	0.00621541	0.504819	0.074	0.104	1	C3	DENND1C
KLHL18	0.00623594	0.521927	0.082	0.114	1	C3	KLHL18
PRKACA	0.00623694	0.988463	0.167	0.151	1	C3	PRKACA
AGFG1	0.00634677	0.948697	0.174	0.16	1	C3	AGFG1
HLX	0.00656547	1.13177	0.125	0.107	1	C3	HLX
YPEL2	0.00673904	1.07781	0.101	0.083	1	C3	YPEL2
PHACTR1	0.00674736	0.599306	0.299	0.297	1	C3	PHACTR1
ZNF280D	0.0069819	0.530136	0.072	0.101	1	C3	ZNF280D
SIGIRR	0.00702622	0.883967	0.248	0.249	1	C3	SIGIRR
ABHD5	0.00712233	1.18497	0.135	0.119	1	C3	ABHD5
CHCHD5	0.00748944	0.86593	0.299	0.322	1	C3	CHCHD5
MAPKAPK3	0.00778223	0.742849	0.312	0.332	1	C3	MAPKAPK3
IGBP1	0.00795315	0.817017	0.29	0.307	1	C3	IGBP1
CRLF3	0.00802426	0.518071	0.113	0.153	1	C3	CRLF3
USP10	0.008171	0.536605	0.106	0.144	1	C3	USP10
CUX1	0.00827641	0.853111	0.231	0.227	1	C3	CUX1
RHOT1	0.00975488	0.525085	0.141	0.188	1	C3	RHOT1
CD2	0	3.10151	0.784	0.169	0	C4	CD2
TRAC	0	3.1402	0.819	0.21	0	C4	TRAC
CD7	0	3.40797	0.742	0.153	0	C4	CD7
CD3E	0	3.31483	0.657	0.086	0	C4	CD3E
CD3D	0	2.89521	0.844	0.284	0	C4	CD3D
IL32	0	2.91432	0.848	0.311	0	C4	IL32
CD3G	0	3.75002	0.579	0.054	0	C4	CD3G
TRBC2	0	2.74834	0.712	0.2	0	C4	TRBC2
LCK	0	2.98939	0.605	0.094	0	C4	LCK
SPOCK2	0	3.21867	0.562	0.081	0	C4	SPOCK2
TIGIT	0	3.48164	0.511	0.061	0	C4	TIGIT
CD27	0	3.3918	0.507	0.07	0	C4	CD27
ETS1	0	3.01947	0.484	0.067	0	C4	ETS1
IL2RB	0	3.45966	0.453	0.048	0	C4	IL2RB
CD247	0	2.89657	0.472	0.067	0	C4	CD247
SH2D2A	0	2.92758	0.438	0.058	0	C4	SH2D2A
ITM2A	0	3.13349	0.431	0.055	0	C4	ITM2A
ICOS	0	3.49654	0.384	0.043	0	C4	ICOS
RORA	0	3.38979	0.373	0.036	0	C4	RORA
BCL11B	0	4.02359	0.323	0.02	0	C4	BCL11B
RASGRP1	7.2822e-308	3.31203	0.353	0.033	2.45366e-303	C4	RASGRP1
LAT	6.62109e-306	2.38704	0.517	0.092	2.23091e-301	C4	LAT
LBH	9.01784e-301	3.15747	0.378	0.043	3.03847e-296	C4	LBH
TRBC1	4.40343e-294	2.89343	0.595	0.149	1.48369e-289	C4	TRBC1
CD96	8.63463e-291	2.90702	0.404	0.054	2.90935e-286	C4	CD96
MIAT	1.09174e-290	3.39277	0.344	0.034	3.67852e-286	C4	MIAT
IKZF3	7.39638e-290	3.45557	0.334	0.032	2.49214e-285	C4	IKZF3
AC092580.4	8.92898e-289	3.50183	0.417	0.062	3.00853e-284	C4	AC092580.4
CD6	1.05881e-288	2.95402	0.369	0.042	3.56757e-284	C4	CD6
CTLA4	1.20028e-282	3.31822	0.398	0.054	4.04421e-278	C4	CTLA4
TNFRSF18	1.08046e-268	2.90426	0.557	0.14	3.64052e-264	C4	TNFRSF18
SKAP1	4.08409e-254	3.24586	0.291	0.027	1.37609e-249	C4	SKAP1
ITK	1.00797e-251	3.67226	0.279	0.024	3.39625e-247	C4	ITK
SH2D1A	1.06869e-250	3.03719	0.305	0.031	3.60084e-246	C4	SH2D1A
GATA3	3.32014e-247	3.18378	0.31	0.034	1.11869e-242	C4	GATA3
SYNE2	2.49695e-245	3.32096	0.293	0.029	8.41321e-241	C4	SYNE2
BATF	1.92786e-242	2.29127	0.579	0.156	6.49573e-238	C4	BATF
FOXP3	9.15895e-239	3.85716	0.267	0.023	3.08602e-234	C4	FOXP3
PTTG1	6.66027e-233	2.40506	0.484	0.109	2.24411e-228	C4	PTTG1
CLEC2D	1.43056e-228	2.15803	0.515	0.123	4.82013e-224	C4	CLEC2D
CENPM	1.42526e-226	3.18393	0.248	0.02	4.80226e-222	C4	CENPM
PRF1	6.6426e-225	2.826	0.387	0.068	2.23816e-220	C4	PRF1
MKI67	1.67609e-221	4.59128	0.195	0.009	5.6474e-217	C4	MKI67
FYN	6.24214e-220	1.89018	0.555	0.148	2.10323e-215	C4	FYN
SIRPG	2.32749e-219	3.32861	0.267	0.027	7.84225e-215	C4	SIRPG
TNFRSF25	7.63552e-213	2.88147	0.299	0.039	2.57271e-208	C4	TNFRSF25
MAST4	2.02733e-212	3.20925	0.252	0.024	6.83089e-208	C4	MAST4
OCIAD2	1.32561e-211	1.9035	0.52	0.132	4.46652e-207	C4	OCIAD2
LAIR2	5.87731e-210	3.58661	0.272	0.031	1.9803e-205	C4	LAIR2
SIT1	4.25345e-207	2.2978	0.366	0.064	1.43316e-202	C4	SIT1
GZMM	1.05385e-205	2.96578	0.28	0.034	3.55085e-201	C4	GZMM
CXCR6	2.71419e-204	3.36532	0.245	0.024	9.14519e-200	C4	CXCR6
TYMS	1.16883e-203	3.86645	0.225	0.019	3.93825e-199	C4	TYMS
CCL5	3.3206e-203	2.74807	0.705	0.302	1.11884e-198	C4	CCL5
CD8A	6.27753e-201	2.89655	0.342	0.06	2.11515e-196	C4	CD8A
PTPN7	1.35832e-198	1.64866	0.566	0.167	4.57671e-194	C4	PTPN7
AC133644.21	1.49528e-197	2.08936	0.464	0.113	5.03818e-193	C4	AC133644.2
GALM1	1.69195e-197	1.75998	0.517	0.139	5.70086e-193	C4	GALM
KIAA0101	1.23333e-195	3.08104	0.317	0.051	4.15558e-191	C4	KIAA0101
KLRB1	6.15775e-194	3.08232	0.347	0.065	2.07479e-189	C4	KLRB1
CCND2	3.30498e-192	1.88194	0.483	0.125	1.11358e-187	C4	CCND2
BIRC5	1.06724e-190	3.6505	0.206	0.016	3.59595e-186	C4	BIRC5
CD28	8.44049e-189	3.33952	0.213	0.018	2.84394e-184	C4	CD28
AC002331.1	2.07517e-188	3.07502	0.247	0.028	6.99209e-184	C4	AC002331.1
TOP2A	3.07315e-186	4.59497	0.17	0.009	1.03547e-181	C4	TOP2A
PRKCH	3.32372e-183	2.17243	0.354	0.068	1.11989e-178	C4	PRKCH
ZAP70	7.31822e-183	2.71842	0.262	0.034	2.4658e-178	C4	ZAP70
IL2RA	1.03259e-180	2.21434	0.425	0.105	3.47922e-176	C4	IL2RA
EVL	1.67052e-179	1.44916	0.742	0.313	5.62867e-175	C4	EVL
TMEM106C	1.88274e-178	2.54739	0.267	0.037	6.3437e-174	C4	TMEM106C
GZMA	2.03663e-178	2.72408	0.569	0.196	6.86224e-174	C4	GZMA
RRM2	7.46783e-176	4.48314	0.167	0.01	2.51621e-171	C4	RRM2
LAG3	5.53409e-175	1.93816	0.532	0.165	1.86465e-170	C4	LAG3
CEP55	9.56172e-175	4.28577	0.15	0.006	3.22173e-170	C4	CEP55
TNFRSF4	1.29085e-174	2.81687	0.518	0.17	4.3494e-170	C4	TNFRSF4
ACAP1	1.169e-170	1.32277	0.66	0.238	3.93882e-166	C4	ACAP1
TBC1D10C	9.98148e-168	1.62431	0.512	0.154	3.36316e-163	C4	TBC1D10C
CENPF	1.24934e-167	4.17863	0.162	0.01	4.20953e-163	C4	CENPF
DNPH11	2.35142e-167	1.43485	0.7	0.296	7.92286e-163	C4	DNPH1
PYHIN1	1.77586e-166	3.50929	0.195	0.018	5.98359e-162	C4	PYHIN1
DUSP4	1.89086e-164	1.17143	0.584	0.191	6.37106e-160	C4	DUSP4
OXNAD1	3.74917e-163	2.73498	0.256	0.038	1.26324e-158	C4	OXNAD1
RTKN2	4.63157e-162	3.78857	0.163	0.011	1.56056e-157	C4	RTKN2
MAF1	3.03085e-158	1.52098	0.515	0.161	1.02122e-153	C4	MAF
HIST1H4C	1.142e-157	2.45014	0.566	0.208	3.84785e-153	C4	HIST1H4C
TK1	5.28923e-155	3.24909	0.242	0.036	1.78215e-150	C4	TK1
CDK1	9.30501e-155	3.74594	0.168	0.013	3.13523e-150	C4	CDK1
FAM46C	1.00995e-154	2.56474	0.246	0.037	3.40292e-150	C4	FAM46C
ZNRF1	4.45475e-153	2.50702	0.229	0.031	1.50098e-148	C4	ZNRF1
NDFIP2	3.63769e-152	2.96928	0.194	0.021	1.22568e-147	C4	NDFIP2
PIK3IP1	4.28633e-152	1.85464	0.372	0.089	1.44423e-147	C4	PIK3IP1
CD8B	8.16301e-152	2.68242	0.247	0.038	2.75044e-147	C4	CD8B
ZWINT	3.32221e-151	2.5792	0.214	0.027	1.11939e-146	C4	ZWINT
MAD2L1	1.90472e-150	2.82779	0.216	0.028	6.41777e-146	C4	MAD2L1
SEPT1	2.32164e-149	1.43755	0.435	0.118	7.82255e-145	C4	SEPT1
CDKN3	2.61003e-149	3.37368	0.165	0.013	8.79423e-145	C4	CDKN3
UBE2T	1.54852e-148	2.85456	0.188	0.02	5.21757e-144	C4	UBE2T
PBXIP1	3.98204e-148	1.80645	0.418	0.116	1.34171e-143	C4	PBXIP1
UBE2C	1.94071e-147	4.09533	0.171	0.016	6.53904e-143	C4	UBE2C
GZMH	2.75837e-147	2.88121	0.337	0.08	9.29405e-143	C4	GZMH
SMC4	3.72248e-147	1.69673	0.406	0.109	1.25425e-142	C4	SMC4
ATP6V0E2	1.88312e-146	2.07242	0.291	0.056	6.34498e-142	C4	ATP6V0E2
KLRD1	1.41365e-143	3.34501	0.239	0.039	4.76315e-139	C4	KLRD1
NAP1L4	1.77389e-143	1.2793	0.497	0.155	5.97696e-139	C4	NAP1L4
IFNG	2.37074e-143	3.02747	0.304	0.065	7.98797e-139	C4	IFNG
GYPC	6.26741e-143	1.20457	0.606	0.222	2.11174e-138	C4	GYPC
PRDM1	5.47349e-142	1.2815	0.557	0.195	1.84424e-137	C4	PRDM1
GRAP2	8.558e-142	2.63668	0.219	0.031	2.88353e-137	C4	GRAP2
CCNA2	1.32146e-139	4.02478	0.121	0.005	4.45253e-135	C4	CCNA2
CDKN2A	5.47615e-139	2.59017	0.189	0.022	1.84514e-134	C4	CDKN2A
HELLS	5.9603e-138	2.47219	0.2	0.026	2.00826e-133	C4	HELLS
STK17A	5.84092e-137	1.47183	0.494	0.164	1.96804e-132	C4	STK17A
[truncated: 7,596 more rows]
